# Supplementary material for: Molecular epidemiology of Mycobacterium tuberculosis complex in Brussels, 2010–2013
Source: PLoS One. 2017 Feb 21;12(2):e0172554. doi: 10.1371/journal.pone.0172554 (PMC5319770; doi:10.1371/journal.pone.0172554)
Supplement: S1 File — (XLS) [file pone.0172554.s001.xls]

## Sheet: MIRU-VNTRplus
		24-locus-MIRU-VNTR																								Spoligotyping
		MIRU 02	VNTR 42	VNTR 43	MIRU 04	MIRU 40	MIRU 10	MIRU 16	VNTR 1955	MIRU 20	QUB11b	ETR-A	VNTR 46	VNTR 47	VNTR 48	MIRU 23	MIRU 24	MIRU 26	MIRU 27	VNTR 49	MIRU 31	VNTR 52	QUB-26	VNTR 53	MIRU 39
ID	Lineage	154	424	577	580	802	960	1644	1955	2059	2163b	2165	2347	2401	2461	2531	2687	2996	3007	3171	3192	3690	4052	4156	4348	Spoligo 1	Spoligo 2	Spoligo 3	Spoligo 4	Spoligo 5	Spoligo 6	Spoligo 7	Spoligo 8	Spoligo 9	Spoligo 10	Spoligo 11	Spoligo 12	Spoligo 13	Spoligo 14	Spoligo 15	Spoligo 16	Spoligo 17	Spoligo 18	Spoligo 19	Spoligo 20	Spoligo 21	Spoligo 22	Spoligo 23	Spoligo 24
10BR0009	Ghana	2	2	4	2	4	3	3	2	2	5	3	4	2	2	5	1	5	3	3	3	3	4	2	2	1	1	1	1	0	0	1	1	1	1	1	1	1	1	1	1	1	1	1	1	1	1	1	1
10BR0011	LAM9	2	4	4	2	2	4	3	2	2	3	2	4	1	2	4	1	8	3	3	4	5	5	2	2	1	1	1	1	1	1	1	1	1	1	1	1	1	1	1	1	1	1	1	1	0	0	0	0
10BR0012	H3	2	2	3	1	3	6	3	2	2	6	3	4	4	2	5	1	5	3	3	3	3	6	3	2	1	1	1	1	1	1	1	1	1	1	1	1	1	1	1	1	1	1	1	1	1	1	1	1
10BR0013	/	2	2	2	4	3	6	3	6	2	7	9	3	2	5	6	2	2	3	3	5	3	3	1	1	1	1	1	1	1	1	1	1	1	1	1	1	1	1	1	1	1	1	1	1	1	1	1	1
10BR0014	Ghana	2	2	3	2	6	3	3	4	2	3	3	4	4	2	5	1	4	3	2	3	3	6	1	3	1	1	1	1	1	1	1	1	1	1	1	1	1	1	1	1	1	1	1	1	1	1	1	1
10BR0015	Beijing	2	4	4	2	1	3	3	5	2	5	4	4	4	2	5	1	7	3	3	5	3	8	2	3	0	0	0	0	0	0	0	0	0	0	0	0	0	0	0	0	0	0	0	0	0	0	0	0
10BR0023	LAM	1	3	2	2	2	5	3	3	2	2	2	4	1	2	6	1	5	3	3	1.2	2	4	2	2	1	1	1	1	1	1	1	1	1	1	1	1	1	0	0	0	0	0	0	0	0	0	0	1
10BR0024	H3	1	2	3	2	3	5	3	3	2	7	3	4	4	2	6	1	5	3	3	3	3	7	3	2	1	1	1	1	1	1	1	1	1	1	1	1	1	1	1	1	1	1	1	1	1	0	0	0
10BR0025	H	2	3	3	2	4	5	3	2	2	5	3	4	4	2	5	1	5	3	3	3	3	7	3	2	1	1	1	1	1	1	1	1	1	1	1	1	1	1	1	1	1	1	1	1	1	1	1	1
10BR0027	LAM3	2	4	2	2	3	4	2	3	2	4	2	4	2	2	6	1	4	3	1	3	1	3	2	2	1	1	1	1	1	1	1	1	0	0	0	1	1	1	1	1	1	1	1	1	0	0	0	0
10BR0028	LAM9	1	3	2	2	6	4	3	3	2	2	2	4	1	2	5	1	5	3	3	2	2	6	2	2	1	1	1	1	1	1	1	1	1	1	1	1	1	1	1	1	1	1	1	1	0	0	0	0
10BR0029	/	2	1	4	2	1	3	2	3	2	2	2	5	1	2	6	1	5	3	3	3	2	4	2	2	1	0	0	1	0	1	1	1	1	1	1	1	0	1	0	1	1	1	1	1	0	0	0	0
10BR0037	Beijing	2	4	4	2	3	3	3	5	2	6	4	4	4	2	5	1	7	3	3	5	3	4	2	3	0	0	0	0	0	0	0	0	0	0	0	0	0	0	0	0	0	0	0	0	0	0	0	0
10BR0044	H3	2	2	3	2	3	5	3	3	1	5	3	4	4	2	5	1	4	3	3	3	5	5	3	2	1	1	1	1	1	1	1	1	1	1	1	1	1	1	1	1	1	1	1	1	1	1	1	1
10BR0045	/	2	2	2	5	3	4	3	9	2	5	9	3	2	6	6	2	2	3	3	5	6	2	1	1	1	1	1	1	1	1	1	1	1	1	1	1	1	1	1	1	1	1	1	1	1	1	1	1
10BR0046	H2	2	2	3	2	3	5	3	2	1	8	3	2	4	2	3	1	5	3	3	3	3	6	2	2	0	0	0	0	0	0	0	0	0	0	0	0	0	0	0	0	0	0	0	0	0	0	0	0
10BR0047	T	2	2	4	2	5	3	3	2	2	3	3	4	2	2	6	1	5	3	3	3	6	5	2	2	1	1	1	1	1	1	0	0	0	0	0	0	0	0	0	0	0	0	0	0	0	0	0	0
10BR0048	T	2	2	4	2	5	3	3	2	2	3	3	4	2	2	6	1	5	2	3	3	6	5	2	2	1	1	1	1	1	1	0	0	0	0	0	0	0	0	0	0	0	0	0	0	0	0	0	0
10BR0049	LAM3	2	4	2	2	3	4	2	3	2	4	2	4	2	2	6	1	4	3	1	3	1	3	2	2	1	1	1	1	1	1	1	1	0	0	0	1	1	1	1	1	1	1	1	1	0	0	0	0
10BR0050	T5_MAD2	2	2	4	2	5	2	3	2	1	3	3	4	2	2	6	1	5	3	4	3	2	5	2	2	1	1	1	1	1	1	1	1	1	1	1	1	1	1	1	1	1	1	1	0	1	1	0	1
10BR0051	H3	2	2	3	2	3	5	3	2	2	5	3	4	2	2	5	1	5	3	3	3	3	5	3	2	1	1	1	1	1	1	1	1	1	1	1	1	1	1	1	1	1	1	1	1	1	1	1	1
10BR0052	CAS1_DELHI	2	4	2	2	3	6	4	4	2	2	4	4	4	2	5	1	7	3	3	4	4	7	4	2	1	1	1	0	0	0	0	1	1	1	1	1	1	1	1	1	1	1	1	1	1	1	0	0
10BR0053	BOVIS1	2	2	5	3	2	2	3	3	2	2	5	3	4	4	4	2	5	3	3	3	2	4	1	2	1	1	0	1	1	1	1	1	0	1	1	1	1	1	1	0	1	1	1	1	0	1	1	1
10BR0054	S	3	1	4	3	2	3	3	1	1	4	4	4	2	2	5	1	5	3	3	2	3	7	2	2	1	1	1	1	1	1	1	1	0	0	1	1	1	1	1	1	1	1	1	1	1	1	1	1
10BR0055	Ghana	2	2	3	2	3	4	3	4	2	5	3	4	4	2	5	1	4	3	3	3	3	8	3	2	1	1	1	1	1	1	1	1	1	1	1	1	1	1	1	1	1	1	1	1	1	1	1	1
10BR0056	Beijing-LIKE	2	4	4	2	3	3	3	4	2	3	4	4	6	2	5	1	4	3	3	4	3	7	4	4	0	0	0	0	0	0	0	0	0	0	0	0	0	0	0	0	0	0	0	0	0	0	0	0
10BR0057	/	2	3	5	5	3	4	3	8	1	11	9	3	2	3	6	2	2	3	3	5	6	7	1	3	1	1	1	0	0	0	0	0	0	1	1	1	1	1	1	1	1	1	1	1	1	1	0	0
10BR0058	UgandaII	2	2	5	2	5	3	3	3	1	2	4	4	2	1	5	1	4	3	3	4	3	7	2	2	1	1	0	0	1	1	1	1	1	1	1	1	1	1	1	1	0	0	1	1	1	1	1	1
10BR0059	Cameroon	2	2	4	2	1	2	3	3	1	2	2	4	2	2	5	1	5	3	3	3	2	5	2	2	1	1	1	1	1	1	1	1	1	1	1	1	1	1	1	1	1	1	1	1	1	1	0	0
10BR0060	/	2	2	3	2	3	2	3	2	2	2	3	4	4	2	5	1	5	3	3	3	3	6	3	2	1	1	1	1	1	1	0	0	0	0	0	0	0	0	0	0	0	0	0	0	0	0	0	0
10BR0061	/	2	2	3	2	2	4	3	2	1	5	3	2	4	2	3	1	5	3	3	3	3	6	2	2	1	1	1	1	1	1	1	0	0	0	0	0	0	1	1	1	1	1	1	1	1	1	1	1
10BR0062	H3	2	2	3	2	4	5	3	3	1	3	3	2	4	2	5	1	5	3	2	2	4	7	3	2	1	1	1	1	1	1	1	1	1	1	1	1	1	1	1	1	1	1	1	1	1	1	1	1
10BR0063	H1	2	2	3	2	3	5	3	3	2	5	3	2	4	2	3	1	5	3	3	2	3	7	3	2	1	1	1	1	1	1	1	1	1	1	1	1	1	1	1	1	1	1	1	1	1	1	1	1
10BR0064	H3	2	1	3	2	3	5	3	3	2	7	3	4	4	2	5	1	5	3	3	3	3	5	3	2	1	1	1	1	1	1	1	1	1	1	1	1	1	1	1	1	1	1	1	1	1	1	1	0
10BR0065	H3	2	2	3	2	3	5	3	3	1	6	3	2	4	2	3	1	8	3	3	3	3	7	3	2	1	1	1	1	1	1	1	1	1	1	1	1	1	1	1	1	1	1	1	1	1	1	1	1
10BR0066	H1	2	2	3	2	3	5	3	3	2	5	3	2	3	2	3	1	5	3	3	3	4	7	3	2	1	1	1	1	1	1	1	1	1	1	1	1	1	1	1	1	1	1	1	1	1	1	1	1
10BR0067	Ghana	2	3	3	2	5	3	2	2	2	4	3	4	2	2	5	1	5	3	3	3	4	2	2	2	1	1	1	1	1	1	1	1	1	1	1	1	1	1	1	1	1	1	1	1	1	1	1	1
10BR0068	Ghana	2	2	4	2	4	3	1	2	2	4	3	4	2	2	5	1	5	3	3	3	5	5	2	2	1	1	1	1	1	1	1	1	1	1	1	1	1	1	1	1	1	1	1	1	1	1	1	1
10BR0071	H3	2	2	3	2	5	5	3	3	1	7	3	4	4	2	5	1	5	3	3	3	1	7	3	2	1	0	1	1	1	1	1	1	1	1	1	1	1	1	1	1	1	1	1	1	0	0	0	0
10BR0072	U	2	2	4	2	4	4	3	2	2	3	2	4	2	2	6	1	7	3	3	4	7	3	2	2	1	1	1	1	1	1	1	1	1	1	1	1	1	1	1	1	1	1	1	1	0	0	0	0
10BR0073	H3	2	2	3	2	3	5	3	5	2	5	3	4	4	2	6	1	5	3	3	3	5	7	3	2	1	1	1	1	1	1	1	1	1	1	1	1	1	1	1	1	1	1	1	1	1	1	1	1
10BR0074	U	2	4	3	2	3	5	3	2	2	2	3	4	4	2	5	1	3	2	3	3	3	4	3	2	1	1	1	1	1	1	1	1	1	1	1	1	1	1	1	1	1	0	1	1	1	1	1	1
10BR0075	LAM9	2	4	5	2	4	4	3	2	2	3	2	4	2	2	5	1	8	2	3	4	11	5	2	2	1	1	1	1	1	1	1	1	1	1	1	1	1	1	1	1	1	1	1	1	0	0	0	0
10BR0076	U	2	2	4	2	4	4	3	2	2	3	2	4	2	2	6	1	7	3	3	4	7	3	2	2	1	1	1	1	1	1	1	1	1	1	1	1	1	1	1	1	1	1	1	1	0	0	0	0
10BR0077	Ghana	2	2	4	2	3	3	3	2	2	3	3	4	2	2	6	1	5	3	3	3	3	5	2	2	1	1	1	1	1	1	1	1	1	1	1	1	1	1	1	1	1	1	1	1	1	1	1	1
10BR0078	/	2	3	4	2	4	4	3	2	2	2	2	4	2	2	6	1	4	3	3	4	4	3	2	2	1	1	1	1	1	1	1	1	1	1	1	1	1	1	1	1	1	1	1	1	0	0	0	0
10BR0079	H3	2	3	3	2	3	5	3	4	2	6	3	4	4	2	5	1	5	3	3	3	3	5	3	2	1	1	1	1	1	1	1	1	1	1	1	1	1	1	1	1	1	1	1	1	1	1	1	1
10BR0080	H3	2	2	3	2	4	5	3	3	2	3	3	4	4	2	5	1	5	3	3	3	3	4	3	2	1	1	1	1	1	1	1	1	1	1	1	1	1	1	1	1	1	1	1	1	1	1	1	1
10BR0082	H3	2	2	3	1	3	6	3	2	2	6	3	4	4	2	5	1	5	3	3	3	3	6	3	2	1	1	1	1	1	1	1	1	1	1	1	1	1	1	1	1	1	1	1	1	1	1	1	1
10BR0083	H1	2	2	3	2	3	5	3	3	2	5	3	2	4	2	3	1	5	3	3	3	3	6	3	2	1	1	1	1	1	1	1	1	1	1	1	1	1	1	1	1	1	1	1	1	1	1	1	1
10BR0084	H3	2	2	3	1	3	6	3	2	2	6	3	4	4	2	5	1	5	3	3	3	3	6	3	2	1	1	1	1	1	1	1	1	1	1	1	1	1	1	1	1	1	1	1	1	1	1	1	1
10BR0087	Ghana	2	3	2	2	4	3	1	2	2	3	4	4	2	2	5	1	5	3	3	3	3	5	2	2	0	1	1	1	1	1	1	1	1	1	1	1	1	1	1	1	1	1	1	1	1	1	1	1
10BR0088	Ghana	2	3	3	2	5	3	2	2	2	4	3	4	2	2	5	1	5	3	3	3	4	2	2	2	1	1	1	1	1	1	1	1	1	1	1	1	1	1	1	1	1	1	1	1	1	1	1	1
10BR0090	UgandaI	2	3	5	2	2	3	3	2	2	3	4	4	2	2	5	1	5	3	2	5	3	7	2	2	1	1	1	1	1	1	1	1	1	1	1	1	1	1	1	1	1	1	1	1	1	1	1	1
10BR0091	H3	2	2	3	2	4	5	3	3	2	3	3	4	4	2	5	1	5	3	3	3	3	4	3	2	1	1	1	1	1	1	1	1	1	1	1	1	1	1	1	1	1	1	1	1	1	1	1	1
10BR0092	T	2	2	4	2	3	3	3	2	2	4	2	4	2	2	5	1	5	3	3	3	4	5	2	2	1	0	1	1	1	1	1	1	1	1	1	1	1	1	1	1	1	1	1	1	1	1	1	1
10BR0093	H1	2	2	3	2	4	5	3	3	1	3	3	5	4	2	5	1	5	3	3	3	3	7	3	2	1	1	1	1	1	1	1	1	1	1	1	1	1	1	1	1	1	1	1	1	1	1	1	1
10BR0094	Ghana	2	2	4	2	1	3	3	2	2	4	3	4	2	1	6	1	6	3	3	3	5	4	2	2	1	1	1	1	1	1	1	1	1	1	1	1	1	1	1	1	1	1	1	1	1	1	1	1
10BR0095	U	2	2	4	2	4	4	3	2	2	3	2	4	2	2	6	1	7	3	3	4	7	3	2	2	1	1	1	1	1	1	1	1	1	1	1	1	1	1	1	1	1	1	1	1	0	0	0	0
10BR0096	T	2	5	4	3	3	4	3	1	2	5	4	4	2	2	5	1	5	3	3	3	3	8	2	2	1	1	1	1	1	1	1	1	1	1	1	1	0	0	0	0	1	1	1	1	1	1	1	1
10BR0097	/	2	4	4	2	1	3	1	3	2	3	2	4	1	1	6	1	5	3	5	3	2	8	2	2	1	1	1	1	1	1	1	1	1	1	1	1	1	1	1	1	1	1	1	1	0	0	0	0
10BR0098	Ghana	2	2	3	2	2	4	3	3	2	3	3	4	4	2	5	1	5	3	3	3	3	7	1	2	1	1	1	1	1	1	1	1	1	1	1	1	1	1	1	1	1	1	1	1	1	1	1	1
10BR0099	Beijing	3	4	4	2	3	3	3	5	2	6	4	4	4	2	2	1	5	3	3	5	3	6	2	5	0	0	0	0	0	0	0	0	0	0	0	0	0	0	0	0	0	0	0	0	0	0	0	0
10BR0100	/	2	5	4	2	1	4	2	3	2	3	2	4	1	1	6	1	5	3	5	3	2	6	3	2	0	1	1	1	1	1	1	1	1	1	1	1	1	1	0	1	1	1	1	1	0	0	0	0
10BR0103	Beijing	2	4	4	2	3	3	3	5	2	6	4	4	4	2	5	1	7	3	3	5	3	7	2	3	0	0	0	0	0	0	0	0	0	0	0	0	0	0	0	0	0	0	0	0	0	0	0	0
10BR0104	H1	2	2	3	2	4	3	3	3	2	2	3	4	2	2	5	1	4	3	3	3	3	7	3	2	1	1	1	1	1	1	1	1	1	1	1	1	1	1	1	1	1	1	1	1	1	1	1	1
10BR0105	T	2	2	4	2	1	3	2	2	1	4	2	4	2	2	6	1	5	3	3	3	5	3	2	2	0	0	0	1	1	1	1	1	1	1	1	1	1	1	1	1	1	1	1	1	1	1	1	1
10BR0106	EA16_BGD1	2	2	4	4	3	4	3	5	2	6	9	3	2	4	4	2	2	3	2	5	2	6	1	3	1	1	1	1	1	1	1	1	1	1	1	1	1	1	1	1	1	1	1	1	1	1	0	1
10BR0107	T_RUS2	2	2	4	2	3	3	1	2	2	3	3	4	2	1	5	1	3	3	3	2	1	5	2	2	1	1	1	1	1	1	0	0	0	0	0	0	0	0	0	0	0	0	1	1	1	1	1	1
10BR0108	U (likelyS)	2	3	4	3	3	3	1	1	2	3	3	4	2	2	5	1	4	3	3	3	3	9	2	2	1	1	1	1	1	1	1	1	0	0	0	0	0	0	0	0	0	0	0	0	0	0	0	0
10BR0109	T	2	1	2	2	2	3	1	3	2	2	4	4	2	2	3	1	5	3	2	3	4	3	2	2	0	0	0	0	1	1	1	1	1	1	1	0	0	1	1	1	1	1	1	1	1	1	1	1
10BR0110	S	2	3	4	3	5	3	3	1	2	5	4	4	2	2	5	1	5	3	3	3	3	7	2	2	1	1	1	1	1	1	1	1	0	0	1	1	1	1	1	1	1	1	0	1	1	1	1	1
10BR0111	H3	2	2	3	2	2	5	3	2	1	4	3	2	4	2	3	1	5	3	3	3	3	6	2	2	1	1	1	1	1	1	1	1	1	1	1	1	1	1	0	1	1	1	1	1	1	1	1	1
10BR0112	/	2	4	2	2	3	6	4	4	2	2	4	4	2	2	5	1	5	3	3	5	3	6	2	3	1	1	1	0	0	0	0	0	0	1	1	1	0	1	1	1	1	1	1	1	1	1	0	0
10BR0113	LAM12_MAD1	2	4	2	2	3	4	3	3	2	4	2	4	2	2	6	1	4	3	1	3	1	4	2	2	1	1	1	1	1	1	1	1	0	0	0	0	0	0	1	1	1	1	1	1	0	0	0	0
10BR0114	/	2	2	3	3	2	2	3	2	2	2	6	3	4	3	4	2	3	3	3	3	2	5	1	2	1	0	0	0	1	1	1	1	0	1	1	0	0	0	0	0	0	0	0	0	0	0	0	0
10BR0118	T	2	2	3	2	2	3	4	2	2	4	2	4	2	2	5	1	5	4	3	3	4	4	2	2	1	1	1	1	1	1	1	1	1	1	1	1	1	1	1	1	1	1	1	1	1	0	1	1
10BR0119	LAM9	1	3	4	2	2	4	3	3	2	2	2	4	1	2	6	1	6	3	3	3	2	7	3	2	1	0	0	0	0	1	1	1	1	1	1	1	1	1	1	1	1	1	1	1	0	0	0	0
10BR0120	X1	2	5	1	2	4	5	3	4	2	6	3	4	4	2	5	1	5	3	3	2	3	7	3	2	1	1	1	1	1	1	1	1	1	1	1	1	1	1	1	1	1	0	1	1	1	1	1	1
10BR0122	H3	2	2	3	2	2	5	3	2	1	4	3	2	4	2	3	1	5	3	3	3	3	6	2	2	1	1	1	1	1	1	1	1	1	1	1	1	1	1	1	1	1	1	1	1	1	1	1	1
10BR0123	Ghana	2	2	4	2	2	3	4	2	2	4	2	4	2	2	5	1	5	3	3	3	3	3	2	2	1	1	1	1	1	1	1	1	1	1	1	1	1	1	1	1	1	1	1	1	1	1	1	1
10BR0124	LAM9	2	4	5	2	4	4	3	2	2	3	2	4	2	2	5	1	8	2	3	4	11	5	2	2	1	1	1	1	1	1	1	1	1	1	1	1	1	1	1	1	1	1	1	1	0	0	0	0
10BR0125	LAM9	2	4	4	2	1	2	1	2	2	4	2	4	1	1	6	1	5	2	5	2	2	6	2	2	1	1	0	0	0	1	1	1	1	1	1	1	1	1	1	1	1	1	1	1	0	0	0	0
10BR0126	LAM9	2	5	4	2	1	3	1	3	2	3	1	4	1	1	6	1	6	2	4	2	2	4	2	2	1	1	1	1	1	1	1	1	1	1	1	1	1	1	1	1	1	1	1	1	0	0	0	0
10BR0127	T	2	2	4	2	5	3	3	2	2	3	3	4	2	2	6	1	5	3	3	3	7	5	2	2	1	1	1	1	1	1	0	0	0	0	0	0	0	0	0	0	0	0	0	0	0	0	0	0
10BR0128	LAM10_CAM	2	2	4	2	1	3	3	3	1	5	4	4	2	2	5	1	5	3	3	3	2	5	2	2	1	1	1	1	1	1	1	1	1	1	1	1	1	1	1	1	1	1	1	1	1	1	0	0
10BR0129	H3	2	2	3	2	3	4	3	2	1	5	3	2	4	2	3	1	5	3	3	3	3	7	3	2	1	1	1	1	1	1	1	1	1	1	1	1	1	0	1	1	1	1	1	1	1	1	1	1
10BR0130	UgandaII	2	2	5	2	4	3	3	3	1	2	4	5	2	1	5	1	4	3	3	4	3	4	2	2	1	1	0	0	1	1	1	1	1	1	1	1	1	1	1	1	0	0	1	1	1	1	1	1
10BR0131	/	2	4	4	2	2	4	3	3	2	2	2	4	2	2	6	1	5	3	1	3	1	6	2	2	1	1	1	0	1	1	1	0	0	0	0	1	0	1	1	1	1	1	1	1	0	0	0	0
10BR0132	Ghana	2	2	4	2	4	2	1	2	2	4	3	4	2	2	5	1	5	3	3	3	4	3	2	2	1	1	1	1	1	1	1	1	1	1	1	1	1	1	1	1	1	1	1	1	1	1	1	1
10BR0133	H1	2	2	3	2	3	5	3	3	2	4	3	2	4	2	3	1	5	3	3	3	4	7	3	2	1	1	1	1	1	1	1	1	1	1	1	1	1	1	1	1	1	1	1	1	1	1	1	1
10BR0134	LAM3 and S /convergent	2	3	4	3	3	2	3	1	1	4	4	4	2	2	5	1	2	3	3	3	3	4	2	2	0	0	0	0	0	0	0	0	0	0	0	0	0	0	0	0	0	0	0	0	0	0	0	0
10BR0135	EAI3_IND	2	2	4	7	3	4	3	7	2	3	6	3	1	1	6	2	2	3	3	6	6	5	1	3	1	0	0	1	1	1	1	1	1	1	1	1	1	1	1	1	1	1	1	1	1	1	1	1
10BR0136	EAI5	2	2	2	5	3	6	3	7	2	6	8	3	2	5	6	2	2	3	3	5	5	4	1	1	1	1	1	1	1	1	1	1	1	1	1	1	1	1	1	1	1	1	1	1	1	1	1	1
10BR0137	H3	2	2	3	3	3	6	3	3	2	5	3	4	4	2	5	1	5	3	3	3	4	7	2	2	1	1	1	1	1	1	1	1	1	1	1	1	1	1	1	1	1	1	1	1	1	1	1	1
10BR0138	X1	2	5	1	2	4	5	3	4	2	5	3	4	4	2	5	1	5	3	3	2	3	7	3	2	1	1	1	1	1	1	1	1	1	1	1	1	1	1	1	1	1	0	1	1	1	1	1	1
10BR0139	U	2	2	4	2	1	3	3	2	2	6	2	4	2	2	6	1	1	3	3	3	5	2	2	2	1	1	1	1	1	1	1	1	1	1	1	1	0	0	0	0	1	1	1	0	0	0	0	0
10BR0142	LAM9	2	4	5	2	4	4	3	2	2	3	2	4	2	2	5	1	8	2	3	4	11	5	2	2	1	1	1	1	1	1	1	1	1	1	1	1	1	1	1	1	1	1	1	1	0	0	0	0
10BR0143	T(H?)	2	2	4	2	5	3	3	2	2	3	2	4	2	2	5	1	3	3	3	3	4	5	0	2	1	1	1	1	1	1	1	1	1	1	1	1	1	1	1	1	1	1	1	1	1	1	1	0
10BR0144	Beijing	2	4	4	2	3	3	3	4	2	6	4	4	4	2	5	1	7	3	3	2	3	7	4	3	0	0	0	0	0	0	0	0	0	0	0	0	0	0	0	0	0	0	0	0	0	0	0	0
10BR0145	H3	2	2	3	2	3	6	3	3	2	5	3	4	4	2	5	1	5	3	3	3	4	7	2	2	1	1	1	1	1	1	1	1	1	1	1	1	1	1	1	1	1	1	1	1	1	1	1	1
10BR0146	/	2	2	4	2	3	2	3	3	2	1	4	4	2	2	5	1	5	3	3	4	3	8	2	2	1	0	0	0	1	1	1	1	1	1	1	1	1	1	1	1	1	1	1	1	1	1	1	1
10BR0147	LAM	1	3	2	2	4	4	3	3	2	1	2	4	1	2	5	1	5	3	3	2	2	6	2	2	1	1	1	1	1	1	1	1	1	1	1	1	1	1	0	0	0	0	0	0	0	0	0	0
10BR0148	H3	2	2	3	2	3	5	3	2	1	7	3	2	4	2	3	1	5	3	3	3	3	7	2	2	1	1	1	1	1	1	1	1	1	1	1	1	1	1	1	1	1	1	1	1	1	1	1	1
10BR0149	EAI5	2	2	6	3	3	6	3	4	2	7	7	3	2	6	5	2	2	4	3	5	7	6	1	4	1	1	0	1	1	1	1	1	1	1	1	1	1	1	1	1	1	1	1	1	1	1	1	1
10BR0150	X2	2	1	4	1	3	4	3	2	2	4	3	4	4	2	5	1	5	3	3	3	2	9	3	2	1	1	1	1	1	1	1	1	1	1	1	1	0	1	1	1	1	0	1	1	1	1	1	1
10BR0151	LAM9	2	2	4	2	4	4	3	2	2	3	2	4	2	2	6	1	7	3	3	4	5	5	2	2	1	1	1	1	1	1	1	1	1	1	1	1	1	1	1	1	1	1	1	1	0	0	0	0
10BR0153	Ghana	2	2	4	2	1	3	3	2	2	4	3	4	2	1	6	1	6	3	3	3	5	4	2	2	1	1	1	1	1	1	1	1	1	1	1	1	1	1	1	1	1	1	1	1	1	1	1	1
10BR0154	U	2	2	4	2	1	3	3	2	2	2	2	4	2	2	6	1	1	3	3	3	5	2	2	2	1	1	1	1	1	1	1	1	1	1	1	1	0	0	0	0	1	1	1	0	0	0	0	0
10BR0155	/	1	3	2	2	5	4	3	3	2	2	2	4	1	2	6	1	5	3	3	3	2	2	3	2	1	1	1	1	1	1	1	1	1	1	1	1	1	1	1	1	1	1	1	1	0	0	0	0
10BR0158	Ghana	2	2	4	2	3	3	1	2	2	4	2	4	2	2	5	1	5	3	3	4	8	5	2	2	1	1	1	1	1	1	1	1	1	1	1	1	1	1	1	1	1	1	1	1	1	1	1	1
10BR0160	H1	2	2	3	2	3	5	3	3	2	1	3	2	4	2	3	1	5	3	3	3	3	7	3	2	1	1	1	1	1	1	1	1	1	1	1	1	1	1	1	1	1	1	1	1	1	0	0	0
10BR0162	CAS1_DELHI	2	11	2	2	2	6	4	4	2	2	3	4	2	2	5	1	6	3	3	4	3	8	4	3	1	1	1	0	0	0	0	1	1	1	1	1	1	1	1	1	1	1	1	1	1	1	0	0
10BR0163	/	2	5	2	2	3	6	4	4	2	2	4	4	2	2	5	1	7	3	3	5	3	8	5	3	1	1	1	0	0	0	0	1	1	1	1	1	1	1	1	0	0	1	1	1	1	1	0	0
10BR0164	T	1	1	4	2	4	4	4	2	1	3	2	4	2	2	5	1	5	4	3	3	3	5	2	2	1	1	1	1	1	1	1	1	1	1	1	1	1	1	1	1	1	1	1	1	1	0	0	0
10BR0165	LAM10_CAM	2	2	4	2	1	3	3	3	1	6	4	4	2	2	5	1	4	3	3	3	2	5	2	2	1	1	1	1	1	1	1	1	1	1	1	1	1	1	1	1	1	1	0	0	1	1	0	0
10BR0166	LAM9	1	3	4	2	3	4	2	3	2	2	2	4	1	2	6	1	5	3	3	2	2	8	3	2	1	1	1	1	1	1	1	1	1	1	1	1	1	1	1	1	1	1	1	1	0	0	0	0
10BR0167	H3	2	2	3	2	2	5	3	2	1	4	3	2	4	2	3	1	5	3	3	3	3	6	2	2	1	1	1	1	1	1	1	1	1	1	1	1	1	1	1	1	1	1	1	1	1	1	1	1
10BR0168	H3	2	2	3	2	2	6	3	3	2	3	3	3	4	2	5	1	5	3	3	3	3	6	3	2	1	1	1	1	1	1	1	1	1	1	1	1	1	1	1	1	1	1	1	1	1	1	1	1
10BR0169	/	2	2	5	3	2	6	2	3	2	4	6	3	4	4	4	2	3	3	3	4	4	4	3	2	1	1	1	1	1	1	0	0	0	1	1	1	1	1	1	1	1	1	1	1	1	1	1	1
10BR0170	CAS1_DELHI	2	4	2	2	2	5	4	4	2	2	4	4	2	2	5	1	7	3	3	5	2	8	4	2	1	1	1	0	0	0	0	1	1	1	1	1	1	1	1	1	1	1	1	1	1	1	0	0
10BR0171	T2	2	2	4	2	4	3	2	2	2	3	3	4	2	2	4	1	6	4	3	3	3	5	2	2	1	1	1	1	1	1	1	1	1	1	1	1	1	1	0	1	1	1	1	1	1	1	1	1
10BR0172	Beijing	2	4	4	2	1	3	3	5	2	6	4	4	4	2	5	1	5	3	3	6	4	8	2	3	0	0	0	0	0	0	0	0	0	0	0	0	0	0	0	0	0	0	0	0	0	0	0	0
10BR0174	LAM9	2	4	5	2	4	4	3	2	2	3	2	4	2	2	5	1	8	2	3	4	2	5	2	2	1	1	1	1	1	1	1	1	1	1	1	1	1	1	1	1	1	1	1	1	0	0	0	0
10BR0175	/	2	2	3	2	2	6	3	2	2	5	3	4	4	2	5	1	5	3	3	3	3	7	3	2	1	1	0	1	1	1	1	1	1	1	1	1	1	1	1	1	1	1	1	1	1	1	1	1
10BR0176	T5_MAD2	2	2	4	2	3	3	3	2	2	2	3	4	2	2	6	1	5	3	4	3	2	5	2	2	1	1	1	1	1	1	1	1	1	1	1	1	1	1	1	1	1	1	1	0	1	1	0	1
10BR0178	T	2	1	4	2	4	3	1	2	2	4	3	4	2	2	5	1	5	3	3	3	5	2	2	2	1	1	1	1	1	1	1	1	1	1	1	1	1	1	1	1	1	1	1	1	1	1	1	1
10BR0179	Ghana	2	2	4	2	3	3	3	2	2	3	3	4	2	2	6	1	5	3	3	3	4	4	2	2	1	1	1	1	1	1	1	1	1	1	1	1	1	1	1	1	1	1	1	1	1	1	1	1
10BR0180	Beijing	2	4	4	2	3	3	3	5	2	6	4	4	4	2	5	1	7	3	3	5	3	8	2	3	0	0	0	0	0	0	0	0	0	0	0	0	0	0	0	0	0	0	0	0	0	0	0	0
10BR0181	LAM9	1	3	2	2	5	4	3	3	2	2	2	4	1	2	5	1	5	3	3	2	2	6	2	2	1	1	1	1	1	1	1	1	1	1	1	1	1	1	1	1	1	1	1	1	0	0	0	0
10BR0182	URAL	2	4	4	2	3	10	2	3	2	2	4	4	4	2	5	1	1	3	3	3	3	8	3	2	1	1	1	1	1	1	1	1	1	1	1	1	0	1	1	1	1	1	1	1	1	1	1	1
10BR0183	H3	2	2	3	2	1	5	3	2	1	6	3	2	4	2	3	1	5	3	3	3	3	5	2	2	1	1	1	1	1	1	1	1	1	1	1	1	1	1	1	1	1	1	1	1	1	1	1	1
10BR0184	T	2	2	4	2	5	3	3	2	2	3	3	4	2	2	6	1	5	3	3	3	6	5	2	2	1	1	1	1	1	1	0	0	0	0	0	0	0	0	0	0	0	0	0	0	0	0	0	0
10BR0185	LAM9	2	3	4	2	2	4	3	2	2	3	2	4	1	2	4	1	8	3	3	4	5	5	2	2	1	1	1	1	1	1	1	1	1	1	1	1	1	1	1	1	1	1	1	1	0	0	0	0
10BR0186	H3	2	2	3	2	2	5	3	3	2	3	3	3	4	2	5	1	5	3	3	3	3	5	3	2	1	1	1	1	1	1	1	1	1	1	1	1	1	1	1	1	1	1	1	1	1	1	1	1
10BR0187	West-African 2	2	3	5	2	2	5	4	6	2	5	6	3	4	4	4	2	4	3	3	5	3	6	3	2	1	1	1	1	1	1	0	0	0	1	1	1	1	1	1	1	1	1	1	1	1	0	0	0
10BR0188	/	2	2	4	2	3	2	3	3	2	1	4	4	2	2	5	1	5	3	3	4	3	8	2	2	1	0	0	0	1	1	1	1	1	1	1	1	1	1	1	1	1	1	1	1	1	1	1	1
10BR0189	H1	2	2	3	2	4	5	3	3	1	3	3	5	4	2	5	1	5	3	3	3	3	7	3	2	1	1	1	1	1	1	1	1	1	1	1	1	1	1	1	1	1	1	1	1	1	1	1	1
10BR0190	/	2	2	4	2	3	2	3	3	2	1	4	4	2	2	5	1	5	3	3	4	3	1	2	2	1	0	0	0	1	1	1	1	1	1	1	1	1	1	1	1	1	1	1	1	1	1	1	1
10BR0191	West-African 2	2	3	5	2	2	5	2	2	2	5	6	3	4	4	4	2	4	1 et 3	3	5	4	6	2	2	1	1	1	1	1	1	0	0	0	1	1	1	1	1	1	1	1	1	1	1	1	1	1	1
10BR0192	Ghana	2	2	4	2	3	3	3	2	2	3	3	4	2	2	6	1	5	3	3	3	4	4	2	2	1	1	1	1	1	1	1	1	1	1	1	1	1	1	1	1	1	1	1	1	1	1	1	1
10BR0193	UgandaI	2	3	4	2	4	3	1	2	2	3	2	3	2	3	5	1	5	2	3	3	2	5	2	2	1	1	1	1	1	1	1	1	1	1	1	1	1	1	1	1	1	1	1	1	1	1	1	1
10BR0194	NEW-1	2	2	4	2	3	2	2	4	2	2	3	4	2	1	5	1	5	3	2	3	3	7	2	2	1	0	1	1	1	1	1	1	1	1	1	1	1	1	1	1	1	1	1	1	1	1	1	1
10BR0195	T	2	1	4	1	5	3	3	2	2	3	3	4	2	2	6	1	5	3	3	2	6	5	2	2	1	1	1	1	1	1	0	0	0	0	0	0	0	0	0	0	0	0	0	0	0	0	0	0
10BR0196	LAM1	2	4	4	2	1	3	2	3	2	4	2	4	1	2	6	1	4	3	3	3	2	8	2	2	1	1	0	1	1	1	1	1	1	1	1	1	1	1	0	1	1	1	1	1	0	0	0	0
10BR0197	CAS1_DELHI	2	7	2	2	2	6	3	4	2	2	2	5	2	2	5	1	5	3	3	5	3	8	4	3	1	1	1	0	0	0	0	1	1	1	1	1	1	1	1	1	1	1	1	1	1	1	0	0
10BR0198	H1	2	2	3	2	3	5	3	3	2	2	3	2	3	2	3	1	5	3	3	3	3	7	1	2	1	1	1	1	1	1	1	1	1	1	1	1	1	1	1	1	1	1	1	1	1	1	1	1
10BR0199	X3	2	4	3	2	3	4	2	2	2	2	3	4	4	2	5	1	5	3	3	3	3	6	3	2	1	1	1	0	0	0	0	0	0	0	0	0	1	1	1	1	1	0	1	1	1	1	1	1
10BR0200	H1	2	3	3	2	2	5	3	2	3	6	3	3	4	2	5	1	5	3	3	3	3	5	1	2	1	1	1	1	1	1	1	1	1	1	1	1	1	1	1	1	1	1	1	1	1	1	1	1
10BR0201	T	2	2	2	2	5	3	3	2	2	3	3	4	2	2	6	1	5	3	3	3	6	5	2	2	1	1	1	1	1	1	0	0	0	0	0	0	0	0	0	0	0	0	0	0	0	0	0	0
10BR0202	/	2	4	4	2	1	4	2	3	2	4	2	4	1	1	6	1	2	3	5	3	2	8	2	2	1	1	1	1	1	1	1	1	1	1	1	1	1	1	1	1	1	1	1	1	0	0	0	0
10BR0205	U (likely H)	2	2	3	2	3	5	3	3	2	2	3	4	4	2	5	1	5	3	3	3	3	5	3	2	1	1	1	1	1	1	1	1	1	1	1	1	1	1	1	1	1	1	1	1	1	1	1	1
10BR0206	Ghana	2	2	4	2	3	3	3	2	2	3	3	4	2	2	6	1	5	3	3	3	2	4	2	2	1	1	1	1	1	1	1	1	1	1	1	1	1	1	1	1	1	1	1	1	1	1	1	1
10BR0208	Ghana	2	2	4	2	1	2	3	2	2	4	3	4	2	2	6	1	4	3	3	3	5	2	2	2	1	1	1	1	1	1	1	1	1	1	1	1	1	1	1	1	1	1	1	1	1	1	1	1
10BR0210	/	2	4	2	2	3	3	4	5	2	2	4	4	4	2	5	1	7	1	3	5	5	8	4	3	1	1	1	0	0	0	0	1	1	1	1	1	1	1	1	1	1	1	0	0	0	0	0	0
10BR0211	CAS1_DELHI	2	4	2	2	3	6	4	4	2	2	4	4	4	2	5	1	7	3	3	4	4	7	4	2	1	1	1	0	0	0	0	1	1	1	1	1	1	1	1	1	1	1	1	1	1	1	0	0
10BR0212	Beijing	2	4	4	2	3	3	3	4	2	5	4	4	4	2	5	1	7	3	3	4	3	7	4	3	0	0	0	0	0	0	0	0	0	0	0	0	0	0	0	0	0	0	0	0	0	0	0	0
10BR0213	EAI1_SOM	2	2	2	6?	3	4	3	11	2	4	7	3	2	2	8	2	2	3	2	6	3	4	1	1	1	1	1	1	1	1	1	1	1	1	1	1	1	1	1	1	1	1	1	1	1	1	1	1
10BR0214	/	2	2	3	2	3	5	3	3	2	5	3	2	3	2	3	1	5	3	3	4	3	7	3	2	1	1	1	1	0	0	1	1	1	1	1	1	1	1	1	1	1	1	1	1	1	1	1	1
10BR0215	Ghana	2	2	4	2	4	3	2	2	2	4	3	4	2	2	5	1	5	3	3	3	3	5	2	2	1	1	1	1	1	1	1	1	1	1	1	1	1	1	1	1	1	1	1	1	1	1	1	1
10BR0217	S	2	3	4	3	5	3	3	1	2	5	4	4	2	2	5	1	5	3	3	3	3	7	2	2	1	1	1	1	1	1	1	1	0	0	1	1	1	1	1	1	1	1	0	1	1	1	1	1
10BR0218	T	2	2	4	2	3	3	3	2	2	4	3	4	2	2	6	1	5	3	3	3	3	5	2	2	1	1	1	1	1	1	1	0	1	1	1	1	1	1	1	1	1	1	1	1	1	1	1	1
10BR0219	Ghana	2	2	3	2	2	3	4	2	2	2	2	4	2	2	5	1	5	3	2	3	5	5	2	2	1	1	1	1	1	1	1	1	1	1	1	1	1	1	1	1	1	1	1	1	1	1	1	1
10BR0220	Beijing	2	4	4	2	3	3	3	4	2	5	4	4	4	2	5	1	6	3	3	5	3	7	2	3	0	0	0	0	0	0	0	0	0	0	0	0	0	0	0	0	0	0	0	0	0	0	0	0
10BR0221	LAM9	1	3	4	2	2	4	3	3	2	2	2	4	1	2	6	1	3	3	3	3	2	3	3	2	1	1	1	1	1	1	1	1	1	1	1	1	1	1	1	1	1	1	1	1	0	0	0	0
10BR0223	/	2	4	4	2	1	3	1	3	2	3	2	4	1	1	6	1	5	2	5	3	2	8	2	2	1	1	1	1	1	1	1	1	1	1	1	1	1	1	1	1	1	1	1	1	0	0	0	0
10BR0224	Beijing	2	4	4	2	3	3	3	5	2	6	4	4	4	2	5	1	9	3	3	5	4	8	2	2	0	0	0	0	0	0	0	0	0	0	0	0	0	0	0	0	0	0	0	0	0	0	0	0
10BR0225	U (likelyS)	2	3	4	5	4	3	1	1	2	3	3	4	2	2	5	1	2	3	3	3	3	8	2	2	1	1	1	1	1	1	1	1	0	0	0	0	0	0	0	0	0	0	0	0	0	0	0	0
10BR0226	AFRI_3	2	3	4	2	1	4	6	2	2	9	3	3	4	2	4	2	4	4	1	2	4	3	3	2	1	1	1	1	1	1	1	0	0	0	0	0	1	1	1	1	1	1	1	1	1	1	1	1
10BR0227	/	2	2	5	5	4	3	3	7	2	9	7	3	2	6	5	2	2	3	3	3	7	6	1	3	1	1	0	1	1	1	1	1	1	1	1	1	1	1	1	1	1	1	1	1	1	1	1	1
10BR0228	LAM3 and S /convergent	2	3	2	3	4	4	3	1	2	2	3	4	2	2	5	1	5	3	3	3	4	6	2	2	0	0	0	0	0	0	0	0	0	0	0	0	0	0	0	0	0	0	0	0	0	0	0	0
10BR0229	H3	2	2	3	3s	3	5	3	3	2	4	3	2	4	2	3	1	5	3	3	3	3	5	3	2	1	1	1	1	1	1	1	1	1	1	1	1	1	1	1	1	1	1	1	1	1	1	1	1
10BR0231	H3	2	2	3	2	2	5	3	3	2	3	3	3	4	2	5	1	5	3	3	3	3	5	3	2	1	1	1	1	1	1	1	1	1	1	1	1	1	1	1	1	1	1	1	1	1	1	1	1
10BR0232	Cameroon	2	2	4	2	1	2	3	3	1	2	4	4	2	2	5	1	5	3	3	3	15	5	2	2	1	1	1	1	1	1	1	1	1	1	1	1	1	1	1	1	1	1	1	1	1	1	0	0
10BR0233	Beijing	2	3	4	2	3	3	3	4	2	8	3	4	4	2	5	1	8	3	3	5	3	6	4	3	0	0	0	0	0	0	0	0	0	0	0	0	0	0	0	0	0	0	0	0	0	0	0	0
10BR0234	Ghana	2	1	2	2	2	3	4	2	2	2	2	4	2	2	5	1	5	3	3	3	3	4	2	2	1	1	1	1	1	1	1	1	1	1	1	1	1	1	1	1	1	1	1	1	1	1	1	1
10BR0235	T	2	2	4	2	4	3	3	2	2	3	2	4	2	2	5	1	5	3	3	3	3	5	2	2	1	1	1	1	1	1	1	1	1	1	1	1	1	1	1	1	1	1	1	1	1	1	1	1
10BR0236	EAI4_VNM	2	2	4	6	3	3	2	7	2	2	7	3	2	4	5	2	2	3	3	5	4	4	1	3	1	1	1	1	1	1	1	1	1	1	1	1	1	1	1	1	1	1	1	1	1	1	1	1
10BR0237	H1	2	2	3	2	3	4	3	3	2	4	3	4	4	2	5	1	5	3	3	3	3	7	2	2	1	1	1	1	1	1	1	1	1	1	1	1	0	1	1	1	1	1	1	1	1	1	1	1
10BR0238	X1	2	2	3	2	5	4	3	4	2	3	3	4	4	2	5	1	5	3	3	3	2	7	3	2	1	1	1	1	1	1	1	1	1	1	1	1	1	1	1	1	1	0	1	1	1	1	1	1
10BR0239	Ghana	2	2	4	2	4	3	1	2	2	4	2	4	2	2	5	1	5	2	3	3	3	5	2	2	1	1	1	1	1	1	1	1	1	1	1	1	1	1	1	1	1	1	1	1	1	1	1	1
10BR0240	T	2	1	2	2	2	3	1	3	2	2	4	4	2	2	3	1	5	3	2	3	4	3	2	2	0	0	0	0	1	1	1	1	1	1	1	0	0	1	1	1	1	1	1	1	1	1	1	1
10BR0241	Ghana	2	3	4	1	1	3	3	2	2	4	3	4	2	2	6	1	5	3	3	3	5	4	2	2	1	1	1	1	1	1	1	1	1	1	1	1	1	1	1	1	1	1	1	1	1	1	1	1
10BR0242	H3	2	2	3	2	2	5	3	2	1	5	3	2	4	2	3	1	5	3	3	3	3	6	2	2	1	1	1	1	1	1	1	1	1	1	1	1	1	1	1	1	1	1	1	1	1	1	1	1
10BR0243	S	1	3	4	2	6	4	3	3	2	2	2	4	1	2	7	1	5	3	3	3	2	8	3	2	1	1	1	1	1	1	1	1	0	0	1	1	1	1	1	1	1	1	1	1	0	0	0	0
10BR0244	LAM3	2	4	2	2	3	4	2	3	2	4	2	4	2	2	6	1	4	3	1	3	1	3	2	2	1	1	1	1	1	1	1	1	0	0	0	1	1	1	1	1	1	1	1	1	0	0	0	0
10BR0246	T(T4-CE1 ancestor?)	2	2	3	2	3	4	3	4	2	5	3	4	4	2	5	1	4	3	3	3	3	8	3	2	1	1	1	1	1	1	1	1	1	1	1	1	1	1	1	1	1	1	1	1	1	1	1	1
10BR0247	H3	2	2	3	2	3	5	3	2	2	5	3	4	2	2	5	1	5	3	3	3	3	5	3	2	1	1	1	1	1	1	1	1	1	1	1	1	1	1	1	1	1	1	1	1	1	1	1	1
10BR0248	U (likelyS)	2	3	4	3	3	3	1	1	2	3	3	4	2	2	5	1	4	3	3	3	3	9	2	2	1	1	1	1	1	1	1	1	0	0	0	0	0	0	0	0	0	0	0	0	0	0	0	0
10BR0249	H3	2	2	3	3	3	6	3	3	2	5	3	4	4	2	5	1	5	3	3	3	4	7	2	2	1	1	1	1	1	1	1	1	1	1	1	1	1	1	1	1	1	1	1	1	1	1	1	1
10BR0250	LAM9	2	4	4	2	1	4	3	2	2	3	2	4	2	2	6	1	6	3	3	3	2	6	2	2	1	1	1	1	1	1	1	1	1	1	1	1	1	1	0	0	0	1	1	1	0	0	0	0
10BR0251	URAL	2	3	5	2	3	6	2	3	2	2	4	4	4	2	5	1	1	3	3	2	3	7	3	2	1	1	1	1	1	1	1	0	0	1	1	1	1	1	1	1	1	1	1	1	1	1	1	1
10BR0252	UgandaI	2	2	5	2	4	3	3	3	2	2	4	4	2	2	5	1	5	3	3	4	3	8	2	2	1	1	1	1	1	1	1	1	1	1	1	1	1	1	1	1	1	1	1	1	1	1	1	1
10BR0253	LAM11_ZWE	2	4	2	2	1	4	1	2	2	4	2	4	1	1	6	1	5	2	5	3	2	1	2	2	1	1	1	1	1	1	1	1	1	1	1	1	1	1	1	1	1	1	1	1	0	0	0	0
10BR0254	West-African 2	2	3	3	2	2	3	4	3	2	5	6	3	4	4	4	2	4	3	3	5	4	6	3	2	1	1	1	1	1	1	0	0	0	1	1	1	1	1	1	1	1	1	1	1	1	0	0	0
10BR0255	BOVIS1	2	0	5	3	2	2	3	1	2	3	5	3	4	5	4	2	5	2	2	4	2	4	1	2	1	1	0	1	1	1	1	1	0	1	1	1	1	1	1	0	1	1	1	1	1	1	1	1
10BR0257	/	2	4	2	2	3	5	2	4	2	2	2	4	2	2	5	1	7	3	3	5	3	7	4	3	1	1	1	0	0	0	0	1	1	1	1	1	1	0	1	1	1	1	1	1	1	1	0	0
10BR0258	/	2	2	5	2	3	3	3	3	2	2	3	4	2	2	5	1	5	3	3	4	3	6	2	2	0	0	0	0	0	0	0	0	0	0	0	0	0	0	0	0	0	0	0	0	0	0	0	0
10BR0260	T2	2	2	4	2	4	3	4	2	2	4	3	4	2	2	5	1	5	4	3	3	3	5	2	2	1	1	1	1	1	1	1	1	1	1	1	1	1	1	1	1	1	1	1	1	1	0	0	0
10BR0261	/	2	1	5	2	1	5	2	4	2	4	7	3	4	4	4	2	3	3	3	5	4	7	3	2	1	1	1	1	1	1	0	0	0	1	1	1	1	1	1	1	1	1	1	1	1	1	1	1
10BR0262	LAM9	2	4	4	2	1	4	2	3	2	4	2	4	1	1	6	1	4	3	5	3	2	8	2	2	1	1	1	1	1	1	1	1	1	1	1	1	1	1	1	1	1	1	1	1	0	0	0	0
10BR0263	T	2	2	4	2	2	3	4	2	2	2	2	4	2	2	6	1	5	3	3	2	3	5	2	2	1	0	1	1	1	1	1	1	1	1	1	1	1	1	1	1	1	1	1	1	1	1	1	1
10BR0264	U	2	1	4	5	2	4	3	10	2	8	3	3	2	4	6	2	2	3	3	4	2	7	1	3	1	1	0	1	1	1	1	0	0	1	1	1	1	1	1	1	1	1	1	0	0	1	1	1
10BR0266	U (likelyS)	2	3	4	3	3	3	1	1	2	3	3	4	2	2	5	1	4	3	3	3	3	8	2	2	1	1	1	1	1	1	1	1	0	0	0	0	0	0	0	0	0	0	0	0	0	0	0	0
10BR0267	TUR	2	4	4	1	3	5	1	3	2	2	3	4	4	2	5	1	1	3	3	3	4	7	3	2	1	1	1	1	1	1	1	1	1	1	1	1	1	1	1	1	1	1	1	0	0	0	0	0
10BR0268	Cameroon	2	2	4	2	4	3	2	3	1	3	3	4	2	2	5	1	5	3	3	3	10	5	2	2	1	1	1	1	1	1	1	1	1	1	1	1	1	1	1	1	1	1	1	1	1	1	0	0
10BR0269	Ghana	2	2	3	2	3	3	3	3	2	2	3	2	4	2	5	1	5	3	3	3	3	1	1	2	1	1	1	1	1	1	1	1	1	1	1	1	1	1	1	1	1	1	1	1	1	1	1	1
10BR0270	LAM9	2	4	4	2	1	4	2	3	2	4	2	4	1	1	6	1	4	3	5	3	2	8	2	2	1	1	1	1	1	1	1	1	1	1	1	1	1	1	1	1	1	1	1	1	0	0	0	0
10BR0271	T	2	2	4	2	4	3	3	2	2	3	3	4	2	2	5	1	6	3	3	4	3	2	2	2	1	1	1	1	1	1	1	1	1	1	1	1	1	1	1	1	1	1	1	1	1	1	1	1
10BR0272	U	2	2	4	2	4	4	3	2	2	3	2	4	2	2	6	1	7	3	3	4	7	3	2	2	1	1	1	1	1	1	1	1	1	1	1	1	1	1	1	1	1	1	1	1	0	0	0	0
10BR0273	/	2	4	4	2	1	4	2	2	2	4	2	4	1	1	6	1	4	3	5	3	2	6	2	2	1	1	1	1	0	1	1	1	1	1	1	1	1	1	1	1	1	1	1	1	0	0	0	0
10BR0274	H1	2	2	3	2	3	5	3	2 et 3	2	4	3	4	4	2	5	1	6	3	3	2	3	6	3	2	1	1	1	1	1	1	1	1	1	1	1	1	1	1	1	1	1	1	1	1	1	1	1	1
10BR0275	LAM9	2	3	4	2	1	4	2	3	2	3	2	4	1	1	6	1	5	3	5	3	2	12	2	2	1	1	1	1	1	1	1	1	1	1	1	1	1	1	1	1	1	1	1	1	0	0	0	0
10BR0276	/	2	1	2	2	2	6	4	4	2	2	4	4	2	2	1	1	5	3	3	6	3	7	4	3	1	1	1	1	0	0	0	1	1	1	1	1	1	1	1	1	1	1	1	1	1	1	0	0
10BR0277	LAM3	2	4	4	2	3	4	3	3	2	3	2	4	2	2	6	1	4	3	1	3	1	4	2	2	1	1	1	1	1	1	1	1	0	0	0	1	0	1	1	1	1	1	1	1	0	0	0	0
10BR0278	T2	2	3	5	2	3	3	3	3	2	3	3	4	2	2	5	1	4	3	3	4	3	7	2	3	1	1	1	0	1	1	1	1	1	1	1	1	1	1	1	1	1	1	1	1	1	1	1	1
10BR0279	CAS1_DELHI	2	4	2	2	3	6	3	4	?	2	4	4	2	2	5	1	7	3	3	5	3	4	4	3	1	1	1	0	0	0	0	1	1	1	1	1	1	1	1	1	1	1	1	1	1	1	0	0
10BR0280	U (likelyS)	2	3	4	3	3	3	1	1	2	3	3	4	2	2	5	1	4	3	3	3	3	10	2	2	1	1	1	1	1	1	1	1	0	0	0	0	0	0	0	0	0	0	0	0	0	0	0	0
10BR0281	U (likely H)	2	2	4	2	3	3	1	2	2	3	3	4	2	2	5	1	5	3	3	2	2	2	2	2	1	1	1	1	1	1	1	1	1	1	1	1	1	1	1	1	1	1	1	1	1	1	1	1
10BR0283	Beijing	2	4	4	2	1	3	3	5	2	5	4	4	4	2	5	1	7	3	3	5	3	8	2	3	0	0	0	0	0	0	0	0	0	0	0	0	0	0	0	0	0	0	0	0	0	0	0	0
10BR0285	/	2	2	4	2	1	4	2	3	2	3	2	4	1	1	6	1	3	3	7	3	2	8	2	2	0	0	0	0	0	0	1	1	1	1	1	1	1	1	1	1	1	1	1	1	0	0	0	0
10BR0287	LAM9	2	4	4	2	1	4	1	3	1	4	2	4	1	1	6	1	5	2	5	3	2	8	2	2	0	0	0	1	1	1	1	1	1	1	1	1	1	1	1	1	1	1	1	1	0	0	0	0
10BR0288	Cameroon	2	2	4	2	2	3	3	3	1	5	4	4	2	2	5	1	5	3	2	3	15	4	2	2	1	1	1	1	1	1	1	1	1	1	1	1	1	1	1	1	1	1	1	1	1	1	0	0
10BR0289	S	2	3 et 4	4	2	2	3	3	1	2	4	4	4	2	2	5	1	5	3	3	2	3	7	2	2	1	1	1	1	1	1	1	1	0	0	1	1	1	1	1	1	1	1	1	1	1	1	1	1
10BR0290	U (likelyS)	2	3	4	3	3	3	1	1	2	3	3	4	2	2	5	1	4	3	3	3	3	10	2	2	1	1	1	1	1	1	1	1	0	0	0	0	0	0	0	0	0	0	0	0	0	0	0	0
10BR0292	S	2	3	5	3	4	3	3	1	2	3	3	4	2	2	5	1	5	3	3	3	4	6	2	2	1	1	1	1	1	1	1	1	0	0	1	1	1	1	1	1	1	1	1	1	1	1	1	1
10BR0294	Cameroon	2	2	4	2	4	3	3	3	1	4	4	4	2	2	5	1	5	3	3	3	16	4	2	2	1	1	1	1	1	1	1	1	1	1	1	1	1	1	1	1	1	1	1	1	1	1	0	0
10BR0297	U	2	2	4	2	4	4	3	2	2	3	2	4	2	2	6	1	7	3	3	4	7	3	2	2	1	1	1	1	1	1	1	1	1	1	1	1	1	1	1	1	1	1	1	1	0	0	0	0
10BR0298	S	3	3	4	2	2	3	3	1	1	4	4	4	2	2	4	1	5	3	2	2	3	9	2	2	1	1	1	1	1	1	1	1	0	0	1	1	0	1	1	1	1	1	1	1	1	1	1	1
10BR0299	West-African 2	2	3	5	2	2	4	1	4	2	4	6	3	4	1	4	2	4	1	3	5	4	6	3	2	1	1	1	1	1	1	0	0	0	1	1	1	1	1	1	1	1	1	1	1	1	0	0	0
10BR0300	H3	2	4	4	2	2	4	3	3	2	2	2	4	2	2	6	1	5	3	1	3	1	6	2	2	1	1	1	1	1	1	1	0	0	0	0	1	0	1	1	1	1	1	1	1	0	0	0	0
10BR0301	Ghana	2	2	4	1	3	2	3	3	2	4	3	4	2	1	5	1	5	3	2	3	4	4	2	2	1	1	1	1	1	1	1	1	1	1	1	1	1	1	1	1	1	1	1	1	1	1	1	1
10BR0302	U	2	2	3	2	3	5	3	3	2	3	3	4	4	2	5	1	5	3	3	3	3	6	3	2	1	1	1	1	1	1	1	1	1	1	1	1	1	1	1	1	1	1	1	1	1	1	1	0
10BR0303	TUR	2	4	4	1	2	5	1	3	2	2	3	4	4	2	5	1	1	3	3	3	3	7	3	2	1	1	1	1	1	1	1	1	1	1	1	1	1	1	1	1	1	1	1	0	0	0	0	0
10BR0304	T	2	2	4	2	2	3	2	2	2	5	3	4	2	2	5	1	5	3	3	3	3	5	2	2	1	1	1	1	1	1	1	1	1	1	1	1	1	1	1	1	1	1	1	1	1	1	1	1
11BR0001	/	2	4	6	2	3	4	3	3	2	3	2	4	2	2	6	1	3	3	1	3	1	5	2	2	1	1	1	1	1	1	1	1	0	0	0	1	1	1	1	1	1	0	1	1	0	0	0	0
11BR0002	H1	2	2	3	2	3	5	3	3	2	4	3	2	4	2	3	1	5	3	3	3	3	6	3	2	1	1	1	1	1	1	1	1	1	1	1	1	1	1	1	1	1	1	1	1	1	1	1	1
11BR0003	Ghana	2	2	3	2	3	6	3	6	2	2	3	4	4	2	5	1	5	3	3	4	7	7	3	2	1	1	1	1	1	1	1	1	1	1	1	1	1	1	1	1	1	1	1	1	1	1	1	1
11BR0004	Ghana	2	2	4	2	2	3	3	2	2	5	2	4	2	2	5	1	5	3	3	3	4	4	2	2	1	1	1	1	1	1	1	1	1	1	1	1	1	1	1	1	1	1	1	1	1	1	1	1
11BR0005	T(T4-CE1 ancestor?)	2	2	3	2	3	4	3	4	2	5	3	4	4	2	4	1	4	3	3	3	3	8	3	2	1	1	1	1	1	1	1	1	1	1	1	1	1	1	1	1	1	1	1	1	1	1	1	1
11BR0006	H3	2	2	3	2	4	5	3	3	1	4	3	4	4	2	5	1	5	3	3	3	4	5	3	2	1	1	1	1	1	1	1	1	1	1	1	1	1	1	1	1	1	1	1	1	1	1	1	1
11BR0007	/	2	2	4	2	1	4	2	3	2	3	2	4	1	1	6	1	3	3	6	3	2	8	2	2	0	0	0	0	0	0	1	1	1	1	1	1	1	1	1	1	1	1	1	1	0	0	0	0
11BR0008	/	2	2	4	2	2	3	1	2	2	2	3	4	2	2	5	1	5	3	3	3	3	4	2	2	1	1	1	1	1	1	0	0	0	0	0	0	0	0	0	0	0	1	1	1	1	1	0	1
11BR0009	/	2	4	4	2	1	3	2	3	2	2	2	5	1	1	6	1	5	3	5	2	3	4	2	2	1	1	1	1	1	1	1	1	1	1	1	1	1	1	0	0	0	0	1	1	0	0	0	0
11BR0010	Ghana	2	2	4	2	4	3	1	2	2	4	2	4	2	2	5	1	5	2	3	3	3	5	2	2	1	1	1	1	1	1	1	1	1	1	1	1	1	1	1	1	1	1	1	1	1	1	1	1
11BR0011	H1	2	2	3	2	3	5	3	2	1	7	3	2	4	2	3	1	5	3	3	3	3	7	2	2	1	1	1	1	1	1	1	1	1	1	1	1	1	1	1	1	1	1	1	1	1	1	1	1
11BR0012	Cameroon	2	2	4	2	1	3	3	3	1	5	4	4	2	2	5	1	5	3	3	3	2	5	2	2	1	1	1	1	1	1	1	1	1	1	1	1	1	1	1	1	1	1	1	1	1	1	0	0
11BR0014	AFRI_1	2	2	5	3	2	6	2	3	1	4	7	3	4	4	4	2	3	3	3	5	4	6	3	2	1	1	1	1	1	1	0	0	0	1	1	1	1	1	1	1	1	1	1	1	1	1	1	1
11BR0015	West-African 2	2	2	5	2	1	7	2	4	2	4	7	3	2	5	4	2	4	3	3	5	6	4	3	2	1	1	1	1	1	1	0	0	0	1	1	1	1	1	1	1	1	1	1	1	1	1	1	1
11BR0016	West-African 2	2	2	5	2	1	6	2	4	2	3	7	3	4	5	4	2	4	3	3	5	4	6	3	2	1	1	1	1	1	1	0	0	0	1	1	1	1	1	1	1	1	1	1	1	1	1	1	1
11BR0018	/	1	3	4	2	4	4	3	3	2	2	2	4	1	2	6	1	6	3	3	3	2	5	3	2	1	1	1	1	1	1	1	1	1	1	1	1	1	1	1	1	1	1	1	1	0	0	0	0
11BR0019	LAM9	1	4	4	2	6	2	3	3	2	2	2	4	1	2	6	1	5	3	3	2	1	6	3	2	1	1	1	1	0	1	1	1	1	1	1	1	1	1	1	1	1	1	1	1	0	0	0	0
11BR0020	CAS1_DELHI	2	4	2	2	3	6	3	4	1	2	4	4	2	2	5	1	7	3	3	5	3	4	4	3	1	1	1	0	0	0	0	1	1	1	1	1	1	1	1	1	1	1	1	1	1	1	0	0
11BR0021	H3	2	2	3	2	2	5	3	2	1	6	3	2	4	2	3	1	5	3	3	4	3	6	2	2	1	1	1	1	1	1	1	1	1	1	1	1	1	1	1	1	1	1	1	1	1	1	1	1
11BR0022	LAM9	2	4	4	3	3	4	3	1	2	5	4	4	2	2	5	1	5	3	3	3	3	9	2	2	1	1	1	1	1	1	1	1	1	1	1	1	1	1	1	1	1	1	1	1	0	0	0	0
11BR0023	/	2	0	3	3	2	2	3	1	2	4	5	3	4	3	4	2	5	2	2	4	2	5	1	2	1	1	0	1	1	1	1	1	1	1	1	1	0	0	0	0	1	1	1	1	1	1	1	1
11BR0024	/	2	2	4	2	2	3	2	2	2	5	3	4	2	2	5	1	5	3	3	3	3	5	2	2	1	1	0	0	0	1	1	0	0	0	1	1	1	1	1	0	1	1	1	1	1	1	1	1
11BR0025	Ghana	2	2	4	2	2	3	2	2	2	5	3	4	2	2	5	1	5	3	3	3	3	5	2	2	1	1	1	1	1	1	1	1	1	1	1	1	1	1	1	1	1	1	1	1	1	1	1	1
11BR0026	T5_MAD2	2	2	4	2	4	3	3	2	2	3	3	4	2	2	6	1	5	3	3	3	3	5	2	2	1	1	1	1	1	1	1	1	1	1	1	1	1	1	1	1	1	1	1	0	1	1	0	1
11BR0027	Beijing	2	4	4	2	3	3	3	4	2	5	4	4	4	2	5	1	6	3	3	5	3	7	2	3	0	0	0	0	0	0	0	0	0	0	0	0	0	0	0	0	0	0	0	0	0	0	0	0
11BR0028	LAM9	1	3	4	2	4	4	3	3	2	2	2	4	1	2	6	1	6	3	3	3	2	5	3	2	1	1	1	1	1	1	1	1	1	1	1	1	1	1	1	1	1	1	1	1	0	0	0	0
11BR0029	T3	2	2	4	2	3	3	3	3	2	3	3	4	2	2	5	1	4	3	3	3	4	4	2	2	1	1	1	1	1	1	1	1	1	1	1	1	0	1	1	1	1	1	1	1	1	0	1	1
11BR0030	Ghana	2	2	2	2	5	3	1	2	2	3	3	4	2	2	5	1	4	3	3	3	3	5	2	2	1	1	1	1	1	1	1	1	1	1	1	1	1	1	1	1	1	1	1	1	1	1	1	1
11BR0031	Ghana	2	2	3	2	2	3	2	2	2	4	2	4	2	2	5	1	5	3	3	3	3	4	2	2	1	1	1	1	1	1	1	1	1	1	1	1	1	1	1	1	1	1	1	1	1	1	1	1
11BR0032	CAS	2	4	2	2	3	6	3	4	2	2	4	4	2	2	5	1	6	3	3	5	3	8	3	3	1	1	1	0	0	0	0	1	1	1	1	1	1	1	1	1	1	1	1	1	1	1	0	0
11BR0033	LAM9	1	3	4	2	6	4	3	3	2	2	2	4	1	2	7	1	4	3	3	3	2	7	3	2	1	1	1	1	1	1	1	1	1	1	1	1	1	1	1	1	1	1	1	1	0	0	0	0
11BR0034	H1	2	2	3	2	4	5	3	3	1	3	3	5	4	2	5	1	5	3	3	3	3	7	3	2	1	1	1	1	1	1	1	1	1	1	1	1	1	1	1	1	1	1	1	1	1	1	1	1
11BR0035	Ghana	2	3	4	2	4	3	1	2	2	2	3	4	2	2	5	1	2	3	3	3	5	5	2	2	1	1	1	1	1	1	1	1	1	1	1	1	1	1	1	1	1	1	1	1	1	1	1	1
11BR0036	LAM1	2	1	4	2	1	3	2	3	2	2	2	5	1	2	6	1	6	3	3	3	2	4	2	2	1	1	0	1	1	1	1	1	1	1	1	1	1	1	1	1	1	1	1	1	0	0	0	0
11BR0037	U (likelyS)	2	3	4	3	4	3	3	1	2	5	4	4	2	2	5	1	4	3	3	3	3	10	2	2	1	1	1	1	1	1	1	1	0	0	0	0	0	0	0	0	0	0	0	0	0	0	0	0
11BR0039	H3	2	2	3	2	3	5	3	2	1	5	3	2	4	1	3	1	5	3	3	2	3	7	2	2	1	1	1	1	1	1	1	1	1	1	1	1	1	1	1	1	1	1	1	1	1	1	1	1
11BR0040	T5_RUS1	1	3	2	2	2	4	3	3	2	2	2	4	1	2	5	1	5	3	3	2	2	6	2	2	1	1	1	1	1	1	1	1	1	1	1	1	1	1	0	0	0	0	0	0	0	0	0	0
11BR0041	H3	2	2	3	2	3	4	3	3	1	2	3	4	4	2	5	1	5	3	3	3	3	7	3	2	1	1	1	1	0	1	1	1	1	1	1	1	1	1	1	1	1	1	1	1	1	1	1	1
11BR0042	Beijing	2	4	4	2	3	3	3	5	2	6	4	4	4	2	5	1	7	3	3	5	3	7	2	3	0	0	0	0	0	0	0	0	0	0	0	0	0	0	0	0	0	0	0	0	0	0	0	0
11BR0043	U (likelyS)	2	3	4	3	4	3	3	1	2	5	4	4	2	2	5	1	4	3	3	3	3	10	2	2	1	1	1	1	1	1	1	1	0	0	0	0	0	0	0	0	0	0	0	0	0	0	0	0
11BR0044	Ghana	2	3	4	2	4	3	1	2	2	2	3	4	2	2	5	1	2	3	3	3	5	5	2	2	1	1	1	1	1	1	1	1	1	1	1	1	1	1	1	1	1	1	1	1	1	1	1	1
11BR0045	Cameroon	2	2	4	2	1	2	3	3	1	5	4	4	2	2	5	1	5	3	3	3	2	5	2	2	1	1	1	1	1	1	1	1	1	1	1	1	1	1	1	1	1	1	1	1	1	1	0	0
11BR0046	/	2	2	4	2	3	2	3	3	2	3	3	4	2	1	5	1	5	3	3	3	3	8	2	2	0	0	0	0	0	0	0	0	0	0	0	0	0	0	0	0	0	0	0	0	0	0	0	0
11BR0047	BOVIS1	2	2	5	3	2	2	3	3	2	4	3	3	4	5	4	2	5	3	3	3	2	5	1	2	1	1	0	1	1	1	1	1	0	1	1	1	1	1	1	0	1	1	1	1	0	1	1	1
11BR0048	EAI5	2	2	4	1	3	4	3	10	2	3	6	3	1	6	10	2	2	4	3	5	4	6	1	3	1	0	0	1	1	1	1	0	0	0	1	1	1	1	1	1	1	1	1	1	1	1	1	1
11BR0049	U (likelyS)	2	3	4	3	3	3	1	1	2	3	3	4	2	2	5	1	4	3	3	3	3	9	2	2	1	1	1	1	1	1	1	1	0	0	0	0	0	0	0	0	0	0	0	0	0	0	0	0
11BR0050	U (likelyS)	2	3	4	3	3	3	1	1	2	3	3	4	2	2	5	1	4	3	3	3	3	8	2	2	1	1	1	1	1	1	1	1	0	0	0	0	0	0	0	0	0	0	0	0	0	0	0	0
11BR0051	T	2	4	4	2	4	4	3	1	2	3	2	4	2	2	5	1	8	2	3	4	6	5	2	2	1	1	1	1	1	1	1	1	1	1	1	1	1	1	1	1	1	1	1	0	0	0	0	0
11BR0052	EAI2_NTB	2	1	4	5	2	4	3	9	2	1	4	3	2	4	6	2	2	3	3	3	2	8	1	3	1	1	0	1	1	1	1	0	0	0	0	0	0	0	0	0	0	0	0	0	0	0	0	0
11BR0054	T_RUS2	2	2	4	2	3	3	1	2	2	3	3	4	2	1	5	1	3	3	3	2	1	5	2	2	1	1	1	1	1	1	0	0	0	0	0	0	0	0	0	0	0	0	1	1	1	1	1	1
11BR0055	Ghana	2	2	4	2	3	3	3	2	2	2	2	4	2	2	6	1	3	3	3	3	1	6	2	2	1	1	1	1	1	1	1	1	1	1	1	1	1	1	1	1	1	1	1	1	1	1	1	1
11BR0056	Beijing	2	4	4	2	3	3	3	7	2	3	3	4	4	2	5	1	5	3	3	5	3	8	2	3	0	0	0	0	0	0	0	0	0	0	0	0	0	0	0	0	0	0	0	0	0	0	0	0
11BR0057	CAS1_DELHI	2	3	2	2	3	6	4	4	2	2	4	4	4	2	5	1	7	3	3	4	4	7	4	2	1	1	1	0	0	0	0	1	1	1	1	1	1	1	1	1	1	1	1	1	1	1	0	0
11BR0058	UgandaII	2	2	5	2	5	3	3	3	1	2	4	4	2	1	5	1	4	3	3	4	3	5	2	2	1	1	0	0	1	1	1	1	1	1	1	1	1	1	1	1	0	0	1	1	1	1	1	1
11BR0059	/	2	4	4	2	4	4	2	2	2	2	2	4	2	2	5	1	8	3	3	5	7	4	2	2	1	1	1	1	1	1	1	1	1	1	1	1	1	1	1	1	1	1	1	1	0	0	0	0
11BR0060	H3	2	2	3	2	3	5	3	3	1	7	3	2	4	2	3	1	8	3	3	3	3	7	3	2	1	1	1	1	1	1	1	1	1	1	1	1	1	1	1	1	1	1	1	1	1	1	1	1
11BR0061	/	2	3	4	2	3	4	3	3	2	3	3	4	4	2	5	1	5	3	3	3	3	6	3	2	1	1	1	1	0	0	1	1	1	1	1	1	1	1	1	1	1	0	1	1	1	1	1	1
11BR0062	S	3	3	4	2	2	3	3	1	1	4	4	4	2	2	4	1	5	3	2	2	3	6	2	2	1	1	1	1	1	1	1	1	0	0	1	1	0	1	1	1	1	1	1	1	1	1	1	1
11BR0063	Beijing	2	4	4	2	3	3	3	5	2	6	4	4	4	2	5	1	5	3	3	5	3	6	2	3	0	0	0	0	0	0	0	0	0	0	0	0	0	0	0	0	0	0	0	0	0	0	0	0
11BR0064	H1	2	2	3	2	5	5	3	3	2	5	3	4	4	2	5	1	5	3	3	3	3	7	3	2	1	1	1	1	1	1	1	1	1	1	1	1	1	1	1	1	1	1	1	1	1	1	1	1
11BR0066	H1	2	2	3	2	3	5	3	3	2	5	3	2	4	2	3	1	5	3	3	3	3	6	3	2	1	1	1	1	1	1	1	1	1	1	1	1	1	1	1	1	1	1	1	1	1	1	1	1
11BR0068	Ghana	2	2	4	2	4	3	1	2	2	4	2	4	2	2	5	1	5	2	3	3	3	5	2	2	1	1	1	1	1	1	1	1	1	1	1	1	1	1	1	1	1	1	1	1	1	1	1	1
11BR0070	LAM3	2	4	4	2	2	4	3	4	2	4	2	4	2	2	6	1	5	3	1	3	1	5	2	2	1	1	1	1	1	1	1	1	0	0	0	1	1	1	1	1	1	1	1	1	0	0	0	0
11BR0072	LAM9	1	3	4	2	5	4	2	3	2	2	2	4	1	2	6	1	5	3	3	3	2	7	3	2	1	1	1	1	1	1	1	1	1	1	1	1	1	1	1	1	1	1	1	1	0	0	0	0
11BR0073	H3	2	2	3	2	3	6	3	3	2	5	3	4	4	2	5	1	5	3	3	3	4	7	2	2	1	1	1	1	1	1	1	1	1	1	1	1	1	1	1	1	1	1	1	1	1	1	1	1
11BR0074	CAS1_DELHI	2	4	2	2	3	6	3	4	?	2	4	4	2	2	5	1	7	3	3	5	3	4	4	3	1	1	1	0	0	0	0	1	1	1	1	1	1	1	1	1	1	1	1	1	1	1	0	0
11BR0075	Beijing	2	4	4	2	3	2	3	5	2	6	4	4	3	2	5	1	7	3	3	5	3	8	2	4	0	0	0	0	0	0	0	0	0	0	0	0	0	0	0	0	0	0	0	0	0	0	0	0
11BR0076	EAI2_MANILLA	2	1	4	5	2	4	3	10	2	8	3	3	2	6	6	2	2	3	3	4	2	7	1	3	1	1	0	1	1	1	1	1	1	1	1	1	1	1	1	1	1	1	1	0	0	1	1	1
11BR0077	LAM4	2	3	5	2	3	2	4	2	2	2	3	4	2	2	5	1	5	3	3	5	4	7	2	2	1	1	1	1	1	1	1	1	1	1	1	1	1	1	1	1	1	1	1	1	0	0	0	0
11BR0078	/	1	2	3	2	3	6	2	3	2	5	3	4	4	2	5	1	5	3	3	3	3	6	3	2	1	1	1	1	1	1	1	1	1	1	1	1	1	1	1	1	1	1	1	1	1	1	1	1
11BR0079	LAM9	2	4	4	3	5	4	3	3	2	4	2	5	2	2	3	1	6	3	3	3	3	2	2	2	1	1	1	1	1	1	1	1	1	1	1	1	1	1	1	1	1	1	1	1	0	0	0	0
11BR0080	CAS1_DELHI	2	3	2	2	1	6	4	4	2	2	4	4	2	2	5	1	5	3	3	5	3	7	4	3	1	1	1	0	0	0	0	1	1	1	1	1	1	1	1	1	1	1	1	1	1	1	0	0
11BR0081	/	1	2	5	3	2	2	2	3	2	2	6	3	4	4	4	2	2	3	3	3	2	1	1	2	1	1	0	1	1	1	1	1	0	1	1	1	0	0	1	0	1	1	1	1	0	1	1	1
11BR0083	Ghana	2	2	4	2	3	3	3	2	2	3	3	4	2	2	6	1	5	3	3	3	3	5	2	2	1	1	1	1	1	1	1	1	1	1	1	1	1	1	1	1	1	1	1	1	1	1	1	1
11BR0084	U (likelyS)	2	3	4	3	3	3	1	1	2	3	3	4	2	2	5	1	4	3	3	3	3	8	2	2	1	1	1	1	1	1	1	1	0	0	0	0	0	0	0	0	0	0	0	0	0	0	0	0
11BR0085	CAS1_DELHI	2	4	2	2	1	6	4	4	2	2	4	4	2	2	5	1	6	3	3	4	3	8	4	2	1	1	1	0	0	0	0	1	1	1	1	1	1	1	1	1	1	1	1	1	1	1	0	0
11BR0086	/	2	2	3	2	3	4	3	3	2	4	3	2	4	2	3	1	5	3	3	3	3	7	3	2	1	1	1	0	0	0	0	0	0	0	0	0	0	0	0	0	0	1	1	1	1	1	1	1
11BR0087	LAM9	1	3	2	2	4	4	3	3	2	2	2	4	1	3	5	1	5	3	3	2	2	6	2	2	1	1	1	1	1	1	1	1	1	1	1	1	1	1	1	1	1	1	1	1	0	0	0	0
11BR0088	H1	2	2	3	2	3	5	3	3	2	3	3	2	4	2	5	1	5	3	3	3	3	5	3	2	1	1	1	1	1	1	1	1	1	1	1	1	1	1	1	1	1	1	1	1	1	1	1	1
11BR0089	/	2	2	5	3	2	2	3	3	2	2	5	3	4	4	4	2	5	3	3	3	2	5	1	2	1	1	0	1	1	1	1	1	0	1	1	1	1	1	1	0	1	1	1	1	0	1	1	1
11BR0090	LAM10_CAM	2	2	4	2	3	3	3	3	1	5	4	2	2	2	5	1	5	3	3	3	2	5	2	2	1	0	0	0	0	0	0	0	0	0	0	0	0	0	0	0	1	1	1	1	1	1	0	0
11BR0091	X1	2	2	3	2	4	4	3	2	2	3	3	4	4	2	6	1	6	3	3	3	3	7	3	2	1	1	1	1	1	1	1	1	1	1	1	1	1	1	1	1	1	0	1	1	1	1	1	1
11BR0092	BOVIS1	2	2	3	4	2	2	3	2	2	2	6	3	4	4	4	2	5	3	3	3	2	5	1	2	1	1	0	1	1	1	1	1	0	1	1	1	1	1	1	0	1	1	1	1	0	1	1	1
11BR0093	U (likely H)	2	2	3	2	4	5	3	3	1	5	3	2	4	2	3	1	5	3	3	3	3	7	3	2	1	1	1	1	1	1	1	1	1	1	1	1	1	1	1	1	1	1	1	1	1	1	1	1
11BR0094	U (likely H)	2	2	3	2	4	5	3	3	1	5	3	2	4	2	3	1	5	3	3	3	3	7	3	2	1	1	1	1	1	1	1	1	1	1	1	1	1	1	1	1	1	1	1	1	1	1	1	1
11BR0095	LAM3	2	4	2	2	4	4	2	2	2	3	2	4	2	2	6	1	5	3	1	3	1	6	2	1	1	1	1	1	1	1	1	1	0	0	0	1	1	1	1	1	1	1	1	1	0	0	0	0
11BR0096	T	2	1	4	2	4	3	1	2	2	4	3	4	2	2	5	1	5	3	3	3	5	2	2	2	1	1	1	1	1	1	1	1	1	1	1	1	1	1	1	1	1	1	1	1	1	1	1	1
11BR0097	S	3	4	4	3	3	3	3	1	2	5	3	2	2	2	5	1	5	3	3	3	3	8	2	2	1	1	1	1	1	1	1	1	0	0	1	1	1	1	1	1	1	1	1	1	1	1	1	1
11BR0098	/	2	2	4	2	3	3	3	3	2	1	4	4	2	2	5	1	5	3	3	4	3	8	2	2	1	0	0	0	1	1	1	1	1	1	1	1	1	1	1	1	1	1	1	1	1	1	1	1
11BR0099	AFRI_3	2	3	4	2	1	4	6	2	2	2	3	3	4	3	4	2	4	4	1	2	4	3	3	2	1	1	1	1	1	1	1	0	0	0	0	0	1	1	1	1	1	1	1	1	1	1	1	1
11BR0100	H3	2	2	4	2	2	3	4	2	2	4	2	4	2	2	5	1	5	3	3	3	3	5	2	2	1	1	1	1	1	1	1	1	1	1	1	1	1	1	1	1	1	1	1	1	1	1	1	1
11BR0101	S	1	2	4	2	1	3	3	2	2	5	3	4	2	2	4	1	5	3	3	3	6	5	2	2	1	1	1	1	1	1	1	1	0	0	1	1	1	1	1	1	1	1	1	1	1	1	1	1
11BR0102	LAM11_WE	2	3	4	2	1	4	1	3	2	3	2	4	1	1	6	1	5	2	5	3	2	8	2	2	1	1	1	1	1	1	1	1	1	1	1	1	1	1	1	1	1	1	1	1	0	0	0	0
11BR0103	H1	2	2	3	2	3	4	3	3	1	3	3	4	4	1	5	1	5	3	3	3	3	7	3	2	1	1	1	1	0	1	1	1	1	1	0	0	0	0	0	0	0	0	0	0	0	0	0	0
11BR0104	/	1	3	4	2	6	3	3	3	2	2	2	4	1	2	5	1	6	3	3	2	2	6	2	2	1	1	1	1	1	1	1	1	1	1	1	1	1	1	1	1	1	0	1	1	0	1	1	1
11BR0105	/	2	2	3	2	3	5	2	2	1	3	3	2	4	2	3	1	4	3	3	3	3	7	2	2	1	1	1	1	1	0	1	1	1	1	1	1	1	1	1	1	1	1	1	1	1	1	1	1
11BR0106	H3	2	2	3	2	3	6	3	2	2	6	3	4	4	2	5	1	5	3	3	3	3	3	3	2	1	1	1	1	1	1	1	1	1	1	1	1	1	1	1	1	1	1	1	1	1	1	1	1
11BR0107	LAM9	1	3	4	2	7	3	3	2	2	2	2	4	1	2	7	1	4	3	3	3	2	7	3	2	1	1	1	1	0	0	0	1	1	1	1	1	1	1	1	1	1	1	1	1	0	0	0	0
11BR0108	H1	2	2	3	2	3	5	3	3	1	5	3	4	4	2	5	1	5	3	3	3	5	7	3	2	1	1	1	1	0	1	1	1	1	1	1	1	1	1	1	1	1	1	1	1	1	1	1	1
11BR0109	LAM	1	3	2	2	3	4	3	1	2	2	2	4	1	2	5	1	5	3	3	2	2	6	2	2	1	1	1	1	1	1	1	1	1	1	1	1	1	0	0	0	0	0	0	0	0	0	0	0
11BR0110	LAM9	2	4	4	3	4	4	3	3	2	3	2	4	2	2	3	1	2	3	3	3	3	5	2	2	1	1	1	1	1	1	1	1	1	1	1	1	1	1	1	1	1	1	1	1	0	0	0	0
11BR0111	LAM	1	3	2	2	3	4	3	1	2	2	2	4	1	2	5	1	5	3	3	2	2	6	2	2	1	1	1	1	1	1	1	1	1	1	1	1	1	0	0	0	0	0	0	0	0	0	0	0
11BR0112	Beijing	2	4	4	2	3	3	3	5	2	5	3	4	4	2	5	1	6	3	3	5	3	8	2	3	0	0	0	0	0	0	0	0	0	0	0	0	0	0	0	0	0	0	0	0	0	0	0	0
11BR0113	LAM3	2	4	2	2	3	4	2	3	2	4	2	4	2	2	6	1	4	3	1	3	1	3	2	2	1	1	1	1	1	1	1	1	0	0	0	1	1	1	1	1	1	1	1	1	0	0	0	0
11BR0114	Ghana	2	4	4	3	2	2	3	1	2	2	4	4	2	2	5	1	5	2	3	3	1	8	2	1	1	1	1	1	1	1	1	1	1	1	1	1	1	1	1	1	1	1	1	1	1	1	1	1
11BR0115	/	2	2	4	2	6	2	3	2	1	2	2	4	2	2	5	1	5	3	3	3	3	7	2	2	1	1	1	1	1	1	1	1	1	1	1	1	1	1	1	1	1	1	1	0	0	1	1	1
11BR0116	/	2	2	4	4	3	4	3	7	2	16	9	3	2	4	6	2	2	1	3	5	4	6	1	3	1	1	1	1	1	1	1	1	1	1	1	1	1	1	1	1	1	1	1	1	1	0	0	0
11BR0117	U (likelyS)	2	3	4	3	3	3	1	1	2	3	3	4	2	2	5	1	4	3	3	3	3	10	2	2	1	1	1	1	1	1	1	1	0	0	0	0	0	0	0	0	0	0	0	0	0	0	0	0
11BR0118	H3	2	2	3	3	3	6	3	3	2	5	3	4	4	2	5	1	5	3	3	3	4	7	2	2	1	1	1	1	1	1	1	1	1	1	1	1	1	1	0	1	1	1	1	1	1	1	1	1
11BR0119	Ghana	2	2	4	2	3	3	3	2	2	2	2	4	2	2	6	1	3	3	3	3	1	6	2	2	1	1	1	1	1	1	1	1	1	1	1	1	1	1	1	1	1	1	1	1	1	1	1	1
11BR0120	H3-T3	2	2	3	2	3	5	3	3	2	6	3	4	4	2	5	1	2	3	3	3	3	6	2	2	1	1	1	1	1	1	1	1	1	1	1	1	0	1	1	1	1	1	1	1	1	1	1	1
11BR0121	T	2	2	4	2	3	3	3	2	2	3	3	4	2	2	6	1	5	3	3	3	4	4	2	2	1	1	1	1	1	1	1	1	1	1	1	1	1	1	1	1	1	1	1	1	1	1	1	1
11BR0122	LAM5	2	4	4	2	4	4	3	2	2	3	2	4	2	2	5	1	8	1	3	4	10	5	2	2	1	1	1	1	1	1	1	1	1	1	1	1	0	1	1	1	1	1	1	1	0	0	0	0
11BR0123	UgandaI	2	2	5	2	3	3	3	3	2	3	4	2	2	2	5	1	4	3	3	4	3	7	2	2	1	1	1	1	1	1	1	1	1	1	1	1	1	1	1	1	1	1	1	1	1	1	1	1
11BR0124	H3	2	2	3	2	3	6	3	2	2	6	3	4	4	2	5	1	5	3	3	3	3	5	3	2	1	1	1	1	1	1	1	1	1	1	1	1	1	1	1	1	1	1	1	1	1	1	1	1
11BR0125	H3	2	2	3	2	3	6	3	2	2	6	3	4	4	2	5	1	5	3	3	3	3	5	3	2	1	1	1	1	1	1	1	1	1	1	1	1	1	1	1	1	1	1	1	1	1	1	1	1
11BR0126	H3	2	2	3	2	3	6	3	2	2	6	3	4	4	2	5	1	5	3	3	3	3	5	3	2	1	1	1	1	1	1	1	1	1	1	1	1	1	1	1	1	1	1	1	1	1	1	1	1
11BR0127	H3	2	2	3	2	3	5	3	3	1	7	3	2	4	2	3	1	8	3	3	3	3	7	3	2	1	1	1	1	1	1	1	1	1	1	1	1	1	1	1	1	1	1	1	1	1	1	1	1
11BR0129	H3	2	2	3	3s	3	5	3	3	2	4	3	2	4	2	3	1	5	3	3	3	3	5	3	2	1	1	1	1	1	1	1	1	1	1	1	1	1	1	1	1	1	1	1	1	1	1	1	1
11BR0130	S	3	4	4	3	3	3	3	1	2	5	3	2	2	2	5	1	5	3	3	3	3	8	2	2	1	1	1	1	1	1	1	1	0	0	1	1	1	1	1	1	1	1	1	1	1	1	1	1
11BR0131	X2	2	4	3	2	4	4	2	3	2	3	3	2	4	2	5	1	5	3	3	3	3	8	3	2	1	1	1	1	1	1	1	1	1	1	1	1	1	1	1	1	1	0	1	1	1	1	1	1
11BR0132	H3	2	2	3	2	2	5	3	2	1	4	3	2	4	2	3	1	5	3	3	3	3	5	2	2	1	1	1	1	1	1	1	1	1	1	1	1	1	1	1	1	1	1	1	1	1	1	1	1
11BR0133	LAM5	2	4	4	2	4	4	3	2	2	3	2	4	2	2	5	1	7	1	3	4	10	5	2	2	1	1	1	1	1	1	1	1	1	1	1	1	0	1	1	1	1	1	1	1	0	0	0	0
11BR0134	U	2	2	5	2	2	3	3	2	2	5	2	4	2	2	5	1	5	3	3	4	3	5	2	2	1	1	1	1	1	1	1	1	1	1	1	1	1	1	1	1	1	1	1	1	1	1	1	1
11BR0135	Beijing	2	4	4	2	3	3	3	4	2	7	4	4	4	2	5	1	5	3	3	5	3	8	2	3	0	0	0	0	0	0	0	0	0	0	0	0	0	0	0	0	0	0	0	0	0	0	0	0
11BR0136	LAM9	2	4	4	2	1	4	2	3	2	4	2	4	1	1	6	1	4	3	5	3	2	8	2	2	1	1	1	1	1	1	1	1	1	1	1	1	1	1	1	1	1	1	1	1	0	0	0	0
11BR0137	Cameroon	2	2	4	2	1	3	3	3	1	6	4	4	2	2	5	1	5	3	3	3	1	5	2	2	1	1	1	1	1	1	1	1	1	1	1	1	1	1	1	1	1	1	1	1	1	1	0	0
11BR0138	Ghana	2	2	2	2	4	3	1	2	2	4	3	4	2	2	5	1	4	3	3	3	5	5	0	1	1	1	1	1	1	1	1	1	1	1	1	1	1	1	1	1	1	1	1	1	1	1	1	1
11BR0139	LAM5	2	4	4	2	4	4	3	2	2	3	2	4	2	2	5	1	8	1	3	4	10	5	2	2	1	1	1	1	1	1	1	1	1	1	1	1	0	1	1	1	1	1	1	1	0	0	0	0
11BR0140	H3	2	2	3	3	3	6	3	3	2	5	3	4	4	2	5	1	5	3	3	3	4	7	2	2	1	1	1	1	1	1	1	1	1	1	1	1	1	1	1	1	1	1	1	1	1	1	1	1
11BR0141	LAM5	2	4	4	2	4	4	3	2	2	3	2	4	2	2	5	1	8	1	3	4	10	5	2	2	1	1	1	1	1	1	1	1	1	1	1	1	0	1	1	1	1	1	1	1	0	0	0	0
11BR0142	/	2	2	2	2	3	11	10	4	2	2	6	4	2	2	5	1	7	3	3	5	2	8	4	3	1	1	1	0	0	0	0	1	1	1	1	1	1	1	1	1	1	1	1	1	1	1	0	0
11BR0143	H1	2	2	3	2	3	4	3	3	1	3	3	4	4	2	5	1	5	3	3	3	2	7	3	2	1	1	1	1	0	1	1	1	1	1	0	0	0	0	0	0	0	0	0	0	0	0	0	0
11BR0144	Ghana	2	1	4	2	2	5	1	3	2	2	3	4	4	2	5	1	1	3	3	3	3	8	3	2	1	1	1	1	1	1	1	1	1	1	1	1	1	1	1	1	1	1	1	1	1	1	1	1
11BR0145	H3	2	2	3	2	3	6	3	3	2	5	3	4	4	2	5	1	5	3	3	3	4	7	2	2	1	1	1	1	1	1	1	1	1	1	1	1	1	1	1	1	1	1	1	1	1	1	1	1
11BR0146	BOVIS1	2	2	5	3	2	2	3	3	2	2	5	3	4	4	4	2	5	3	3	3	2	5	1	2	1	1	0	1	1	1	1	1	0	1	1	1	1	1	1	0	1	1	1	1	0	1	1	1
11BR0147	T3	2	2	4	3	4	3	1	2	2	4	3	4	2	2	5	1	4	3	3	3	5	4	2	2	1	1	1	1	1	1	1	1	1	1	1	1	0	1	1	1	1	1	1	1	1	1	1	1
11BR0148	/	2	3	4	2	1	4	4	2	2	2?	4	3	4	2	4	2	4	4	3	2	3	3	3	2	0	1	1	1	1	1	1	0	0	0	0	0	1	1	1	1	1	1	1	1	0	0	0	0
11BR0149	LAM9	2	2	4	2	6	2	3	3	2	2	2	4	1	2	6	1	5	3	3	2	2	1 et 5	2	2	1	1	1	1	1	1	1	1	1	1	1	1	1	1	1	1	1	1	1	1	0	0	0	0
11BR0150	H3	2	2	4	2	3	3	2	2	2	1	2	4	2	2	2	1	2	3	3	3	3	5	2	2	1	1	1	1	1	1	1	0	0	0	0	0	0	1	1	1	1	1	0	0	0	0	0	0
11BR0151	/	2	2	2	2	4	4	3	3	2	3	2	4	4	2	5	1	5	3	3	3	3	8	3	2	1	1	1	0	0	0	0	0	0	0	0	0	1	1	1	1	1	0	0	1	1	1	1	1
11BR0152	EAI3_IND	2	2	4	5	4	4	3	6	2	3	6	3	1	1	6	2	2	3	3	4	4	4	1	3	1	0	0	1	1	1	1	1	1	1	1	1	1	1	1	1	1	1	1	1	1	1	1	1
11BR0153	/	2	4	4	2	1	3	1	3	2	4	2	4	1	1	6	1	5	2	5	3	2	8	2	2	1	1	1	1	1	1	1	1	1	1	1	1	1	1	1	1	1	1	1	1	0	0	0	0
11BR0154	Ghana	2	2	3	2	2	3	2	2	2	4	3	4	2	2	5	1	5	3	3	3	3	4	2	2	1	1	1	1	1	1	1	1	1	1	1	1	1	1	1	1	1	1	1	1	1	1	1	1
11BR0155	T	2	1	2	2	2	3	1	3	2	2	4	4	2	2	3	1	5	3	2	3	4	3	2	2	0	0	0	0	1	1	1	1	1	1	1	0	0	1	1	1	1	1	1	1	1	1	1	1
11BR0156	T5_MAD2	2	2	4	2	5	3	3	2	2	2	3	4	2	2	6	1	5	3	4	3	2	5	2	2	1	1	1	1	1	1	1	1	1	1	1	1	1	1	1	1	1	1	1	0	1	1	0	1
11BR0157	LAM6	1	3	4	2	4	2	3	3	2	2	2	4	1	2	9	1	5	3	3	2	2	7	2	2	1	1	1	1	1	1	1	1	1	1	1	1	1	1	1	1	1	1	1	1	0	0	0	0
11BR0158	LAM9	2	5	4	2	1	3	1	3	2	3	2	4	1	1	6	1	5	2	5	3	2	8	2	2	1	1	1	1	1	1	1	1	1	1	1	1	1	1	1	1	1	1	1	1	0	0	0	0
11BR0159	S	1	2	4	2	1	3	3	2	2	5	3	4	2	2	6	1	5	3	3	3	6	5	2	2	1	1	1	1	1	1	1	1	0	0	1	1	1	1	1	1	1	1	1	1	1	1	1	1
11BR0160	LAM4	1	3	2	2	6	4	3	3	2	2	2	4	1	2	7	1	5	3	3	3	2	8	3	2	1	1	1	1	1	1	1	1	1	1	1	1	1	1	1	1	1	1	1	1	0	0	0	0
11BR0161	H3	2	2	3	2	1	4	3	2	2	4	3	4	4	2	5	1	5	3	3	3	3	6	3	2	1	1	1	1	1	1	1	1	1	1	1	1	1	1	1	1	1	1	1	1	1	1	1	1
11BR0162	Ghana	2	1	4	1	2	4	1	3	2	2	3	4	4	2	5	1	1	3	3	3	3	8	3	2	1	1	1	1	1	1	1	1	1	1	1	1	1	1	1	1	1	1	1	1	1	1	1	1
11BR0163	T	2	2	4	2	4	3	3	2	2	3	2	4	2	2	5	1	5	3	3	3	3	5	2	2	1	1	1	1	1	1	1	1	1	1	1	1	1	1	1	1	1	1	1	1	1	1	1	1
11BR0165	Ghana	2	4	4	3	2	2	3	1	2	2	4	4	2	2	5	1	5	2	3	3	1	8	2	1	1	1	1	1	1	1	1	1	1	1	1	1	1	1	1	1	1	1	1	1	1	1	1	1
11BR0166	U (LAM3?)	2	4	4	2	3	3	2	2	2	4	2	4	2	2	6	1	3	2	1	3	1	7	2	2	1	1	1	1	1	1	1	1	0	0	0	1	1	1	1	1	1	1	1	0	0	0	0	0
11BR0168	H3	1	2	3	2	3	4	3	3	2	2	2	2	4	5	1	2	5	3	3	2	3	2	3	3	1	1	0	1	1	1	1	1	1	1	1	1	1	1	1	1	1	1	1	1	1	1	1	1
11BR0170	X3	2	2	3	2	2	4	3	4	2	7	3	4	4	2	5	1	4	3	4	3	3	6	3	2	1	1	1	0	0	0	0	0	0	0	0	0	0	1	1	1	1	0	1	1	1	1	1	1
11BR0171	S	2	3	4	2	2	3	3	1	2	4	4	4	2	2	5	1	5	3	3	2	3	6	2	2	1	1	1	1	1	1	1	1	0	0	1	1	1	1	1	1	1	1	1	1	1	1	1	1
11BR0172	H3	2	2	3	2	1	5	3	3	1	4	3	2	4	2	3	1	5	3	3	3	3	4	3	2	1	1	1	1	1	1	1	1	1	1	1	1	0	0	1	1	1	1	1	1	1	1	1	1
11BR0173	BOVIS1	2	2	3	3	2	2	3	3	2	2	5	3	4	4	4	3	5	3	3	3	2	4	1	2	1	1	0	1	1	0	1	1	0	1	1	1	1	1	1	0	1	1	1	1	0	1	1	1
11BR0174	H3	2	2	3	2	3	5	3	2	1	4	3	2	4	2	3	1	5	3	3	3	4	7	2	2	0	0	0	0	0	0	0	0	0	0	0	0	0	0	0	0	0	0	0	0	0	0	0	0
11BR0175	H1	2	2	3	2	3	5	3	3	2	5	3	2	3	2	3	1	5	3	3	3	3	7	3	2	1	1	1	1	1	1	1	1	1	1	1	1	1	1	1	1	1	1	1	1	1	1	1	1
11BR0176	H3-T3	2	3	3	2	1	5	3	2	2	5	3	4	5	2	5	1	5	3	3	3	3	6	3	2	1	1	1	1	1	1	1	1	1	1	1	1	0	1	1	1	1	1	1	1	1	1	1	1
11BR0177	T	2	2	3	2	3	5	3	4	2	2	2	4	4	1	3	1	7	3	3	3	14	8	3	2	1	1	1	1	1	1	1	1	1	1	1	1	1	1	1	1	1	1	1	1	0	1	1	1
11BR0178	/	2	2	4	2	4	3	3	3	2	4	2	4	2	2	5	1	4	3	3	3	4	3	2	2	1	1	1	0	0	0	0	0	0	0	0	0	0	0	0	0	0	0	0	0	0	0	0	1
11BR0180	U	2	4	4	2	1	4	1	3	2	4	2	4	1	1	6	1	5	2	5	3	2	1	2	2	1	1	1	1	1	1	1	1	1	1	1	1	1	0	0	0	0	0	0	0	0	0	0	0
11BR0181	S	2	3	4	2	2	3	3	1	2	4	4	4	2	2	5	1	5	3	3	2	3	7	2	2	1	1	1	1	1	1	1	1	0	0	1	1	1	1	1	1	1	1	1	1	1	1	1	1
11BR0184	UgandaI	2	2	5	2	3	3	3	3	2	2	4	4	2	2	5	1	5	3	3	4	3	8	2	2	1	1	1	1	1	1	1	1	1	1	1	1	1	1	1	1	1	1	1	1	1	1	1	1
11BR0185	LAM9	2	2	4	2	4	4	3	2	2	3	2	4	2	2	6	1	7	3	3	4	5	5	2	2	1	1	1	1	1	1	1	1	1	1	1	1	1	1	1	1	1	1	1	1	0	0	0	0
11BR0186	U (likelyS)	2	3	4	3	3	3	1	1	2	3	3	4	2	2	5	1	4	3	3	3	3	9	2	2	1	1	1	1	1	1	1	1	0	0	0	0	0	0	0	0	0	0	0	0	0	0	0	0
11BR0187	EAI5 or EAI3	2	2	4	5	3	4	3	12	2	3	6	3	1	4	11	2	2	3	3	6	4	6	1	3	1	0	0	0	0	0	0	0	0	0	0	0	0	1	1	1	1	1	1	1	1	1	1	1
11BR0188	Beijing	2	4	4	2	3	3	3	5	2	6	4	4	4	2	5	1	5	3	3	5	3	8	2	3	0	0	0	0	0	0	0	0	0	0	0	0	0	0	0	0	0	0	0	0	0	0	0	0
11BR0189	Ghana	2	2	4	2	2	3	1	2	2	3	2	4	2	2	5	1	5	3	3	2	5	4	2	2	1	1	1	1	1	1	1	1	1	1	1	1	1	1	1	1	1	1	1	1	1	1	1	1
11BR0190	Ghana	2	2	4	2	2	3	2	2	2	4	3	4	2	2	5	1	2	3	3	3	2	7	0	2	1	1	1	1	1	1	1	1	1	1	1	1	1	1	1	1	1	1	1	1	1	1	1	1
11BR0191	H3	2	2	3	2	2	5	3	3	2	3	3	3	4	2	5	1	5	3	3	3	3	5	3	2	1	1	1	1	1	1	1	1	1	1	1	1	1	1	1	1	1	1	1	1	1	1	1	1
11BR0192	/	2	2	3	2	2	5	3	2	1	5	3	2	4	2	3	1	5	3	3	3	4	6	2	2	1	1	1	1	1	1	1	1	1	1	1	1	1	0	0	0	0	0	1	1	1	1	1	1
11BR0194	Ghana	2	2	4	2	4	3	1	2	2	4	3	4	2	2	5	1	5	3	3	3	5	5	2	2	1	1	1	1	1	1	1	1	1	1	1	1	1	1	1	1	1	1	1	1	1	1	1	1
11BR0195	T	2	2	4	2	4	3	3	2	2	3	2	4	2	2	5	1	5	3	3	3	3	5	2	2	1	1	1	1	1	1	1	1	1	1	1	1	1	1	1	1	1	1	1	1	1	1	1	1
11BR0196	H1	2	2	3	2	3	5	3	3	2	4	3	2	4	2	3	1	5	3	3	3	3	7	3	2	1	1	1	1	1	1	1	1	1	1	1	1	1	1	1	1	1	1	1	1	1	1	1	1
11BR0197	EAI2_MANILLA	2	1	4	4	2	4	3	10	2	4	4	3	2	6	6	2	2	3	3	4	2	7	1	2	1	1	0	1	1	1	1	1	1	1	1	1	1	1	1	1	1	1	1	0	0	1	1	1
11BR0200	T4_CEU1	2	2	3	2	4	4	3	4	2	5	3	4	4	2	5	1	4	3	3	3	4	5	3	2	1	1	1	1	1	1	1	1	1	1	1	1	0	1	1	1	1	1	0	1	1	1	0	0
11BR0201	LAM2	2	4	4	2	1	4	2	3	1	2	2	4	1	2	5	1	6	3	3	3	2	6	2	2	1	1	0	1	1	1	1	1	1	1	1	1	0	1	1	1	1	1	1	1	0	0	0	0
11BR0202	S	2	3	4	3	5	3	3	1	2	3	3	4	2	2	5	1	5	3	3	3	3	0	2	2	1	1	1	1	1	1	1	1	0	0	1	1	1	1	1	1	1	1	1	1	1	1	1	1
11BR0203	Ghana	2	4	4	3	2	2	3	1	2	2	4	4	2	2	5	1	5	2	3	3	1	8	2	1	1	1	1	1	1	1	1	1	1	1	1	1	1	1	1	1	1	1	1	1	1	1	1	1
11BR0204	/	1	3	2	2	5	4	3	3	2	2	2	4	1	2	6	1	5	3	3	3	2	2	3	2	1	1	1	1	1	1	1	1	1	1	1	1	1	1	1	1	1	1	1	1	0	0	0	0
11BR0205	LAM1	2	1	4	2	1	3	2	3	2	2	2	5	1	2	6	1	6	3	3	3	2	4	2	2	1	1	0	1	1	1	1	1	1	1	1	1	1	1	1	1	1	1	1	1	0	0	0	0
11BR0206	CAS1_DELHI	2	5	2	2	3	5	3	4	2	2	4	4	2	2	5	1	7	3	3	5	3	8	4	3	1	1	1	0	0	0	0	1	1	1	1	1	1	1	1	1	1	1	1	1	1	1	0	0
11BR0207	CAS1	2	5	2	2	3	5	4	4	2	2	4	4	2	2	5	1	1	3	3	5	3	6	4	2	1	1	1	0	0	0	0	1	1	1	1	1	1	1	1	1	1	1	1	1	1	1	0	0
11BR0208	T	2	2	4	2	5	3	3	2	2	3	3	4	2	2	6	1	5	3	3	3	6	5	2	2	1	1	1	1	1	1	0	0	0	0	0	0	0	0	0	0	0	0	0	0	0	0	0	0
11BR0209	UgandaI	2	2	4	2	5	2	1	2	2	1	2	4	2	3	5	1	5	3	3	3	7	5	2	2	1	1	1	1	1	1	1	1	1	1	1	1	1	1	1	1	1	1	1	1	1	1	1	1
11BR0211	LAM5	2	4	4	2	4	4	3	2	2	3	2	4	2	2	5	1	7	1	3	4	10	5	2	2	1	1	1	1	1	1	1	1	1	1	1	1	0	1	1	1	1	1	1	1	0	0	0	0
11BR0212	LAM11_ZWE	2	4	4	2	1	4	1	4	2	4	2	4	1	1	6	1	5	2	5	3	2	7	2	2	1	1	1	1	1	1	1	1	1	1	1	1	1	1	1	1	1	1	1	1	0	0	0	0
11BR0213	H2	2	2	3	2	3	5	3	3	2	5	3	2	4	2	3	1	5	3	3	3	3	6	3	2	0	0	0	0	0	0	0	0	0	0	0	0	0	0	0	0	0	0	0	0	0	0	0	0
11BR0214	Ghana	2	2	4	2	1	3	3	2	2	4	3	4	2	1	6	1	5	3	3	3	6	4	2	2	1	1	1	1	1	1	1	1	1	1	1	1	1	1	1	1	1	1	1	1	1	1	1	1
11BR0215	T4	2	2	4	2	4	3	1	2	2	4	3	4	2	2	5	1	5	3	2	3	7	5	2	2	1	1	1	1	1	1	1	1	1	1	1	1	1	1	1	1	1	1	0	1	1	1	1	1
11BR0216	U	2	4	4	2	3	12	2	4	2	8	5	4	2	3	5	1	6	3	3	5	1	8	1	3	0	0	0	0	0	0	0	0	0	0	0	0	0	0	0	0	0	0	0	0	0	0	0	0
11BR0217	Ghana	2	2	4	2	2	3	4	2	2	5	2	4	2	2	6	1	5	3	3	3	3	2	2	2	1	1	1	1	1	1	1	1	1	1	1	1	1	1	1	1	1	1	1	1	1	1	1	1
11BR0219	/	2	3	4	3	5	3	3	1	2	4	4	4	2	2	5	1	3	3	3	4	3	3	2	2	1	1	1	1	1	1	1	1	0	0	1	1	1	1	1	0	1	1	1	1	1	1	1	1
11BR0220	T5	2	4	4	4	3	4	3	1	2	4	4	4	2	2	5	1	5	3	3	3	3	2	2	2	1	1	1	1	1	1	1	1	1	1	1	1	0	0	0	0	1	1	1	1	1	1	0	1
11BR0222	LAM3	2	4	2	2	4	4	2	2	2	3	2	4	2	2	6	1	5	3	1	3	1	6	2	1	1	1	1	1	1	1	1	1	0	0	0	1	1	1	1	1	1	1	1	1	0	0	0	0
11BR0223	LAM3	2	4	2	2	4	4	2	2	2	3	2	4	2	2	6	1	5	3	1	3	1	6	2	1	1	1	1	1	1	1	1	1	0	0	0	1	1	1	1	1	1	1	1	1	0	0	0	0
11BR0224	T	2	2	4	2	4	3	2	2	1	4	3	4	2	2	5	1	5	3	3	3	3	5	2	2	1	1	1	1	1	1	1	1	1	1	1	1	1	1	1	1	1	1	1	1	1	1	1	1
11BR0225	S	2	3	4	3	4	3	2	1	2	3	4	4	2	2	5	1	5	3	2	3	3	9	2	2	1	1	1	1	1	1	1	1	0	0	1	1	1	1	1	1	1	1	1	1	1	0	1	1
11BR0226	U	2	2	4	2	4	4	3	2	2	3	2	4	2	2	6	1	7	3	3	4	7	3	2	2	1	1	1	1	1	1	1	1	1	1	1	1	1	1	1	1	1	1	1	1	0	0	0	0
11BR0227	H3-T3	2	2	3	2	2	5	3	3	2	6	3	4	4	2	5	1	5	1	3	3	3	6	3	2	1	1	1	1	1	1	1	1	1	1	1	1	0	1	1	1	1	1	1	1	1	1	1	1
11BR0228	H1	2	2	3	2	3	5	3	3	2	2	3	2	3	2	3	1	5	3	3	3	3	7	1	2	1	1	1	1	1	1	1	1	1	1	1	1	1	1	1	1	1	1	1	1	1	1	1	1
11BR0229	EAI1_SOM	2	2	2	5	3	4	3	2	2	2	8	3	2	4	6	2	2	3	3	5	2	3	1	1	1	1	1	1	1	1	1	1	1	1	1	1	1	1	1	1	1	1	1	1	1	1	1	1
11BR0230	LAM9	1	3	2	2	4	4	3	3	2	2	2	4	1	2	5	1	5	3	3	2	2	6	2	2	1	1	1	1	1	1	1	1	1	1	1	1	1	1	1	1	1	1	1	1	0	0	0	0
11BR0231	T5_MAD2	2	2	4	2	5	3	3	2	2	3	3	4	2	2	6	1	5	3	4	3	2	5	2	2	1	1	1	1	1	1	1	1	1	1	1	1	1	1	1	1	1	1	1	0	1	1	0	1
11BR0232	Ghana	2	2	4	2	4	3	1	2	2	4	3	4	2	2	5	1	5	3	3	3	7	5	2	2	1	1	1	1	1	1	1	1	1	1	1	1	1	1	1	1	1	1	1	1	1	1	1	1
11BR0233	/	2	2	3	2	3	5	3	3	2	6	3	4	4	2	5	1	5	3	3	3	4	5	3	2	1	1	1	1	1	1	0	1	1	1	1	1	1	0	0	0	0	1	1	1	1	1	1	1
11BR0234	LAM7_TUR	2	4	4	1	2	5	1	3	2	2	3	2	4	2	5	1	1	3	3	3	3	7	3	2	1	1	1	1	1	1	1	1	1	1	1	1	0	1	1	1	1	1	1	0	0	0	0	0
11BR0235	Ghana	2	2	4	2	4	3	1	2	2	2	2	4	2	3	5	1	5	3	3	3	5	5	2	2	1	1	1	1	1	1	1	1	1	1	1	1	1	1	1	1	1	1	1	1	1	1	1	1
11BR0236	H1	2	2	3	2	3	5	3	3	2	6	3	2	4	2	4	1	5	3	3	3	3	7	3	2	1	1	1	1	1	1	1	1	1	1	1	1	1	1	1	1	1	1	1	1	1	1	1	1
11BR0237	Ghana	2	2	3	2	2	3	4	2	2	4	2	4	2	2	5	1	5	3	3	3	3	5	2	2	1	1	1	1	1	1	1	1	1	1	1	1	1	1	1	1	1	1	1	1	1	1	1	1
11BR0239	H1	2	2	3	2	3	5	3	3	2	6	3	2	2	2	4	1	5	3	3	3	3	7	3	2	1	1	1	1	1	1	1	1	1	1	1	1	1	1	1	1	1	1	1	1	1	1	1	1
11BR0240	/	2	2	3	2	3	5	3	3	2	5	3	2	1	2	3	1	5	3	3	3	4	7	3	2	1	1	1	1	1	1	0	0	0	0	0	0	0	0	0	0	0	0	1	1	1	1	1	1
11BR0241	/	2	3	5	2	3	6	2	3	2	2	4	4	4	2	5	1	1	3	3	2	3	7	3	2	1	1	1	1	1	1	0	0	0	1	1	1	1	1	1	1	1	1	1	1	1	1	1	1
11BR0242	T	2	2	4	2	4	3	3	2	2	4	3	4	2	2	5	1	7	3	4	3	3	5	2	2	1	1	1	1	1	1	1	1	1	1	1	1	1	1	1	1	1	1	1	1	1	1	1	1
11BR0243	LAM3	2	4	2	2	4	4	2	2	2	3	2	4	2	2	6	1	5	3	1	3	1	6	2	1	1	1	1	1	1	1	1	1	0	0	0	1	1	1	1	1	1	1	1	1	0	0	0	0
11BR0244	LAM3	2	4	2	2	4	4	2	2	2	3	2	4	2	2	6	1	5	3	1	3	1	6	2	1	1	1	1	1	1	1	1	1	0	0	0	1	1	1	1	1	1	1	1	1	0	0	0	0
11BR0246	LAM9	2	5	4	2	1	4	2	3	2	3	2	4	1	1	6	1	5	3	5	3	2	8	2	2	1	1	1	1	1	1	1	1	1	1	1	1	1	1	1	1	1	1	1	1	0	0	0	0
11BR0247	/	2	3	4	2	4	4	3	2	2	2	2	4	2	2	6	1	4	3	3	4	4	3	2	2	1	1	1	1	1	1	1	1	1	1	1	1	1	1	1	1	1	1	1	1	0	0	0	0
11BR0248	T	2	2	3	3	2	2	3	2	2	1	6	3	4	3	4	2	5	3	3	3	2	4	1	2	1	1	0	1	1	1	1	1	0	1	1	1	1	1	1	0	1	1	1	1	0	1	1	1
11BR0249	LAM9	2	2	4	2	5	3	3	2	2	3	3	4	2	2	3	1	4	3	2	2	1	7	2	2	1	1	1	1	1	1	1	1	1	1	1	1	1	1	1	1	1	1	1	1	1	1	1	1
11BR0250	T	2	4	4	2	1	4	2	3	2	4	2	4	1	1	6	1	4	3	5	3	2	8	2	2	1	1	1	1	1	1	1	1	1	1	1	1	1	1	1	1	1	1	1	1	0	0	0	0
11BR0252	H1	1	3	2	2	5	4	3	3	2	2	2	4	1	2	5	1	5	3	3	2	2	6	2	2	1	1	1	1	1	1	1	0	1	1	1	1	1	0	0	0	0	0	0	0	0	0	0	0
11BR0253	CAS1_KILI	2	2	3	2	3	5	3	3	2	5	3	4	4	2	5	1	5	3	3	3	3	5	3	2	1	1	1	1	1	1	1	1	1	1	1	1	1	0	0	0	0	0	0	0	0	0	0	0
11BR0254	LAM3	2	3	2	2	4	7	4	3	2	2	4	4	2	2	5	1	1	3	3	4	2	5	4	3	1	1	1	0	0	0	0	1	1	0	1	1	1	1	1	1	1	1	1	0	0	0	0	0
11BR0255	LAM3	2	4	2	2	4	4	2	2	2	4	2	4	2	2	6	1	5	3	1	3	1	6	2	1	1	1	1	1	1	1	1	1	0	0	0	1	1	1	1	1	1	1	1	1	0	0	0	0
11BR0256	LAM3	2	2	2	2	5	4	3	2	1	4	2	4	2	2	6	1	3	3	1	3	1	7	2	2	1	1	1	1	1	1	1	1	0	0	0	1	1	1	1	1	1	1	1	1	0	0	0	0
11BR0257	Ghana	2	2	2	2	5	4	3	2	1	4	2	4	2	2	6	1	3	3	1	3	1	7	2	2	1	1	1	1	1	1	1	1	0	0	0	1	1	1	1	1	1	1	1	1	0	0	0	0
11BR0260	/	2	2	4	2	3	4	3	3	2	2	2	4	1	2	6	1	3	3	3	3	4	4	2	2	1	1	1	1	1	1	1	1	1	1	1	1	0	1	1	0	0	0	1	1	0	0	0	0
11BR0261	/	2	1	4	2	3	5	3	2	2	7	3	4	4	2	5	1	5	3	3	3	3	5	3	2	1	1	1	1	1	1	1	1	1	1	1	1	0	1	1	1	1	1	1	1	1	1	1	0
11BR0262	CAS1_DELHI	2	3	2	2	3	6	4	4	2	1	4	4	2	2	5	1	5	3	3	4	3	8	4	3	1	1	1	0	0	0	0	1	1	1	1	1	1	1	1	1	1	1	1	1	1	1	0	0
11BR0263	LAM3	2	4	2	2	4	4	2	2	2	4	2	4	2	2	6	1	5	3	1	3	1	6	2	1	1	1	1	1	1	1	1	1	0	0	0	1	1	1	1	1	1	1	1	1	0	0	0	0
11BR0264	LAM7_TUR	2	4	4	1	2	5	1	3	2	2	3	2	4	2	5	1	1	3	3	3	3	7	3	2	1	1	1	1	1	1	1	1	1	1	1	1	0	1	1	1	1	1	1	0	0	0	0	0
11BR0265	/	2	2	3	2	4	5	3	1	1	5	3	2	4	2	3	1	5	3	3	3	3	6	3	2	0	1	1	1	1	1	1	1	1	1	1	1	1	1	1	1	1	1	1	1	1	1	1	1
11BR0266	/	2	2	4	3	1	6	4	2	2	4	10	4	4	2	4	2	8	3	2	3	3	4	3	2	1	1	1	0	0	0	0	1	0	1	1	1	1	1	1	1	1	1	1	1	1	1	1	1
11BR0267	Beijing	2	4	4	2	3	2	3	5	2	6	4	4	4	2	5	1	7	3	3	5	4	6	2	4	0	0	0	0	0	0	0	0	0	0	0	0	0	0	0	0	0	0	0	0	0	0	0	0
11BR0268	LAM9	1	3	4	2	4	4	3	3	2	2	2	4	1	2	6	1	6	3	3	3	2	5	3	2	1	1	1	1	1	1	1	1	1	1	1	1	1	1	1	1	1	1	1	1	0	0	0	0
11BR0269	U	2	2	4	2	4	4	3	2	2	3	2	4	2	2	6	1	7	3	3	4	7	3	2	2	1	1	1	1	1	1	1	1	1	1	1	1	1	1	1	1	1	1	1	1	0	0	0	0
12BR0001	LAM9	2	3	4	4	6	3	3	1	2	4	4	4	2	2	5	1	5	3	3	3	3	9	2	2	1	1	1	1	1	1	1	1	1	1	1	1	1	1	1	1	1	1	1	1	0	0	0	0
12BR0002	Cameroon	2	2	4	2	1	2	3	3	1	2	4	4	2	2	5	1	5	3	3	3	2	5	2	2	1	1	1	1	1	1	1	1	1	1	1	1	1	1	1	1	1	1	1	1	1	1	0	0
12BR0003	Cameroon	2	2	4	2	1	2	3	3	1	2	4	4	2	2	5	1	5	3	3	3	?	5	2	2	1	1	1	1	1	1	1	1	1	1	1	1	1	1	1	1	1	1	1	1	1	1	0	0
12BR0004	H1	2	2	5	2	3	5	3	3	2	4	3	2	4	2	2	1	5	3	3	3	3	7	3	2	1	1	1	1	1	1	1	1	1	1	1	1	1	1	1	1	1	1	1	1	1	1	1	1
12BR0005	X1	2	5	3	2	3	4	4	3	2	2	3	4	4	2	5	1	1	3	3	3	4	3	3	2	1	1	1	1	1	1	1	1	1	1	1	1	1	1	1	1	1	0	1	1	1	1	1	1
12BR0006	Cameroon	2	2	4	2	1	2	3	3	1	2	4	4	2	2	5	1	5	3	3	3	15	5	2	2	1	1	1	1	1	1	1	1	1	1	1	1	1	1	1	1	1	1	1	1	1	1	0	0
12BR0007	H3	2	2	5	2	4	5	3	3	2	3 et 4	3	4	4	2	5	1	5	3	3	3	3	7	3	2	1	1	1	1	1	1	1	1	1	1	1	1	1	1	1	1	1	1	1	1	1	1	0	1
12BR0008	AFRI_1	2	2	5	3	2	6	2	3	1	4	4	3	4	4	4	3	3	3	3	5	4	6	3	2	1	1	1	1	1	1	0	0	0	1	1	1	1	1	1	1	1	1	1	1	1	1	1	1
12BR0009	LAM9	2	4	4	2	4	4	3	2	2	3	2	4	2	2	5	1	8	2	3	4	6	5	2	2	1	1	1	1	1	1	1	1	1	1	1	1	1	1	1	1	1	1	1	1	0	0	0	0
12BR0010	LAM9	2	4	4	2	4	4	3	2	2	3	1	4	2	2	5	1	8	2	3	4	6	5	2	2	1	1	1	1	1	1	1	1	1	1	1	1	1	1	1	1	1	1	1	1	0	0	0	0
12BR0011	H1	2	2	5	2	3	3	3	3	2	4	3	2	4	2	3	1	5	3	3	3	3	6	3	2	1	1	1	1	1	1	1	1	1	1	1	1	1	1	1	1	1	1	1	1	1	1	1	1
12BR0012	H3	2	2	5	2	3	5	3	4	1	4	3	4	4	2	5	1	5	3	2	3	4	7	1	2	1	1	1	1	1	1	1	1	1	1	1	1	1	1	1	1	1	1	1	1	0	1	1	1
12BR0013	Beijing	2	4	4	2	3	3	3	5	2	5	4	4	4	2	5	1	7	3	3	4	3	7	2	3	0	0	0	0	0	0	0	0	0	0	0	0	0	0	0	0	0	0	0	0	0	0	0	0
12BR0015	CAS1_DELHI	2	4	2	2	3	6	4	4	2	2	2	4	4	2	5	1	7	3	3	4	4	7	4	2	1	1	1	0	0	0	0	1	1	1	1	1	1	1	1	1	1	1	1	1	1	1	0	0
12BR0016	Beijing	2	4	4	2	4	2	3	5	2	6	4	4	4	2	5	1	6	3	3	5	3	8	2	4	0	0	0	0	0	0	0	0	0	0	0	0	0	0	0	0	0	0	0	0	0	0	0	0
12BR0018	LAM9	2	4	2	2	3	4	2	2	2	3	2	4	2	2	5	1	6	3	3	3	2	4	2	2	1	1	1	1	1	1	1	1	1	1	1	1	1	1	1	1	1	1	1	1	0	0	0	0
12BR0019	U	2	4	3	2	3	5	3	2	2	2	3	4	4	2	5	1	3	3	3	3	3	4	3	2	1	1	1	1	1	1	1	1	1	1	1	1	1	1	1	1	1	0	1	1	1	1	1	1
12BR0020	Ghana	2	2	4	2	3	2	2	2	2	5	3	4	2	2	5	1	5	3	3	3	3	5	2	2	1	1	1	1	1	1	1	1	1	1	1	1	1	1	1	1	1	1	1	1	1	1	1	1
12BR0021	/	1	3	4	2	5	4	2	4	2	2	2	4	1	2	6	1	4	3	3	2	2	4	2	2	1	1	1	1	1	1	1	1	1	1	1	1	1	1	1	1	1	1	1	1	0	1	1	0
12BR0023	H3	2	2	3	2	3	5	3	3	2	5	3	4	4	2	5	1	5	3	3	3	3	1	3	2	1	1	1	0	1	1	1	1	1	1	1	1	1	1	1	1	1	1	1	1	1	1	1	1
12BR0024	LAM9	2	4	4	2	4	4	3	2	2	3	1	4	2	2	5	1	8	2	3	4	6	5	2	2	1	1	1	1	1	1	1	1	1	1	1	1	1	1	1	1	1	1	1	1	0	0	0	0
12BR0025	UgandaI	2	1	5	2	1	3	2	3	2	3	4	4	3	2	5	1	5	3	3	4	2	4	2	2	1	1	1	1	1	1	1	1	1	1	1	1	1	1	1	1	1	1	1	1	1	1	1	1
12BR0026	UgandaI	2	2	4	2	5	3	1	2	2	4	2	4	2	2	5	1	4	3	3	3	2	4	2	1	1	1	1	1	1	1	1	1	1	1	1	1	1	1	1	1	1	1	1	1	1	1	1	1
12BR0027	CAS	2	4	2	2	1	6	4	5	2	2	4	4	2	2	5	1	7	3	3	5	3	4	4	3	1	1	1	0	0	0	0	1	1	1	1	1	1	1	1	1	1	1	1	0	0	0	0	0
12BR0028	H3	2	2	3	2	4	5	3	3	1	4	3	2	4	2	5	1	5	3	3	2	4	6	3	2	1	1	1	1	1	1	1	1	1	1	1	1	1	1	1	1	1	1	1	1	1	1	1	1
12BR0029	T3	2	2	4	2	3	2	3	3	2	3	3	4	2	2	5	1	4	3	3	3	4	4	2	2	1	1	1	1	1	1	1	1	1	1	1	1	0	1	1	1	1	1	1	1	1	1	1	1
12BR0030	LAM2	2	1	4	2	1	3	2	3	2	2	2	5	1	2	6	1	5	3	3	3	2	4	2	2	1	1	0	1	1	1	1	1	1	1	1	1	0	1	1	1	1	1	1	1	0	0	0	0
12BR0031	LAM9	1	3	4	2	7	4	3	3	2	2	2	4	1	2	6	1	5	3	3	3	2	7	3	2	1	1	1	1	1	1	1	1	1	1	1	1	1	1	1	1	1	1	1	1	0	0	0	0
12BR0032	Ghana	2	2	4	2	4	3	1	2	3	2	2	4	2	2	5	1	5	3	3	3	2	4	2	2	1	1	1	1	1	1	1	1	1	1	1	1	1	1	1	1	1	1	1	1	1	1	1	1
12BR0033	S	3	3	4	3	2	3	2	1	1	5	4	4	2	2	5	1	5	3	2	2	3	8	2	2	1	1	1	1	1	1	1	1	0	0	1	1	1	1	1	1	1	1	1	1	1	1	1	1
12BR0034	S	2	3	4	2	2	3	3	1	2	4	4	4	2	2	5	1	5	3	3	2	3	7	2	2	1	1	1	1	1	1	1	1	0	0	1	1	1	1	1	1	1	1	1	1	1	1	1	1
12BR0035	Ghana	2	2	4	2	4	3	1	2	2	1	3	4	2	2	5	1	5	3	3	3	7	5	2	2	1	1	1	1	1	1	1	1	1	1	1	1	1	1	1	1	1	1	1	1	1	1	1	1
12BR0036	LAM9	2	4	4	2	4	4	3	2	2	3	1	4	2	2	5	1	8	2	3	4	6	5	2	2	1	1	1	1	1	1	1	1	1	1	1	1	1	1	1	1	1	1	1	1	0	0	0	0
12BR0037	UgandaI	2	3	4	3	5	3	3	1	2	4	4	4	2	2	5	1	5	3	3	3	3	7	2	2	0	0	0	0	0	0	0	0	0	0	0	0	0	0	0	0	0	0	0	0	0	0	0	0
12BR0038	UgandaI	2	2	4	2	4	3	1	2	2	4	2	4	2	2	5	1	4	3	3	3	2	4	2	1	1	1	1	1	1	1	1	1	1	1	1	1	1	1	1	1	1	1	1	1	1	1	1	1
12BR0039	U (likelyS)	2	3	4	3	3	3	1	1	2	3	3	4	2	2	5	1	4	3	3	3	3	10	2	2	1	1	1	1	1	1	1	1	0	0	0	0	0	0	0	0	0	0	0	0	0	0	0	0
12BR0040	UgandaI	2	2	5	2	3	3	3	3	2	2	4	4	2	2	5	1	5	4	3	4	3	7	2	2	1	1	1	1	1	1	1	1	1	1	1	1	1	1	1	1	1	1	1	1	1	1	1	1
12BR0041	Beijing	2	4	4	2	3	3	3	5	2	6	4	4	4	2	5	1	5	3	3	5	3	8	2	3	0	0	0	0	0	0	0	0	0	0	0	0	0	0	0	0	0	0	0	0	0	0	0	0
12BR0042	Ghana	2	2	3	2	3	4	3	3	2	3	3	4	4	2	5	1	5	3	3	3	3	7	1	2	1	1	1	1	1	1	1	1	1	1	1	1	1	1	1	1	1	1	1	1	1	1	1	1
12BR0043	/	2	2	5	2	4	3	3	3	2	2	4	4	2	2	5	1	4	4	3	4	3	2	2	2	1	1	1	1	1	1	1	1	1	1	1	1	1	1	0	0	0	0	0	1	1	1	1	1
12BR0044	S	2	3	4	3	5	3	3	1	2	5	4	4	2	2	5	1	5	3	3	3	3	7	2	2	1	1	1	1	1	1	1	1	0	0	1	1	1	1	1	1	1	1	0	1	1	1	1	1
12BR0045	CAS1_DELHI	2	2	2	2	3	6	4	4	2	2	4	4	4	2	5	1	8	3	3	4	4	7	4	2	1	1	1	0	0	0	0	1	1	1	1	1	1	1	1	1	1	1	1	1	1	1	0	0
12BR0046	LAM3	2	4	2	2	4	4	2	2	2	3	2	4	2	2	6	1	5	3	1	3	1	6	2	1	1	1	1	1	1	1	1	1	0	0	0	1	1	1	1	1	1	1	1	1	0	0	0	0
12BR0047	LAM9	2	4	4	2	1	4	2	3	2	4	2	2	1	1	6	1	5	3	5	3	2	6	2	2	1	1	1	1	1	1	1	1	1	1	1	1	1	1	1	1	1	1	1	1	0	0	0	0
12BR0048	/	2	3	4	2	3	3	3	2	2	2	3	4	2	2	6	1	4	3	3	3	3	5	2	2	1	1	1	1	1	1	0	0	0	0	0	0	0	0	0	0	1	1	1	1	1	1	1	1
12BR0049	Ghana	2	2	4	2	2	3	4	2	2	4	2	4	2	2	5	1	5	3	3	3	3	3	2	2	1	1	1	1	1	1	1	1	1	1	1	1	1	1	1	1	1	1	1	1	1	1	1	1
12BR0050	UgandaI	2	2	4	2	4	3	1	2	2	3	3	4	2	2	5	1	5	3	3	3	5	6	2	2	1	1	1	1	1	1	1	1	1	1	1	1	1	1	1	1	1	1	1	1	1	1	1	1
12BR0051	Ghana	2	2	3	2	2	3	4	2	2	3	2	4	2	2	5	1	5	3	3	3	3	4	2	2	1	1	1	1	1	1	1	1	1	1	1	1	1	1	1	1	1	1	1	1	1	1	1	1
12BR0052	T2	2	2	4	2	4	3	1	2	1	4	3	4	2	2	5	1	5	3	3	3	4	6	2	2	1	1	1	1	1	0	1	1	1	1	1	1	1	1	1	1	1	1	1	1	1	1	1	1
12BR0053	U (likelyS)	2	3	4	3	3	3	1	1	2	3	3	4	2	2	5	1	4	3	3	3	3	4	2	2	1	1	1	1	1	1	1	1	0	0	0	0	0	0	0	0	0	0	0	0	0	0	0	0
12BR0054	LAM9	2	2	4	2	3	4	3	3	2	2	2	4	1	2	6	1	4	3	2	3	4	7	2	2	1	1	1	1	1	1	1	1	1	1	1	1	1	1	1	0	0	0	1	1	0	0	0	0
12BR0056	X2	2	2	4	2	3	4	3	4	2	3	3	4	4	2	5	1	5	4	3	3	4	8	3	2	1	1	1	1	1	1	1	1	1	1	1	1	1	1	1	1	1	0	1	1	1	1	1	1
12BR0057	/	2	2	4	2	4	3	1	2	2	2	2	4	2	2	5	1	5	3	3	3	4	5	2	2	1	1	1	1	1	1	1	1	1	1	1	1	1	1	1	1	1	1	1	1	0	0	0	1
12BR0058	H3	2	4	4	2	2	4	3	3	2	2	2	4	2	2	6	1	5	3	1	3	1	5	2	2	1	1	1	1	1	1	1	0	0	0	0	1	0	1	1	1	1	1	1	1	0	0	0	0
12BR0059	URAL	2	4	4	2	3	10	2	3	2	2	4	4	4	2	5	1	1	3	3	3	3	8	3	2	1	1	1	1	1	1	1	1	1	1	1	1	0	1	1	1	1	1	1	1	1	1	1	1
12BR0060	/	2	2	4	2	5	3	1	2	2	3	3	4	2	2	5	1	5	3	3	3	3	6	2	2	1	1	0	1	1	1	1	1	1	1	1	1	1	1	1	1	1	1	1	1	1	1	1	0
12BR0061	U (likely LAM)	2	3	4	2	4	4	3	2	2	4	2	4	2	2	6	1	3	1	1	3	1	5	2	2	1	1	1	1	1	0	0	0	0	0	0	0	0	0	0	0	0	1	1	0	0	0	0	0
12BR0064	LAM3	2	4	2	2	3	4	2	3	2	4	2	4	2	2	6	1	4	3	1	3	1	3	2	2	1	1	1	1	1	1	1	1	0	0	0	1	1	1	1	1	1	1	1	1	0	0	0	0
12BR0065	H3	2	2	3	2	2	5	3	3	2	3	3	3	4	2	5	1	5	3	3	3	3	5	3	2	1	1	1	1	1	1	1	1	1	1	1	1	1	1	1	1	1	1	1	1	1	1	1	1
12BR0066	CAS1_DELHI	2	2	2	2	2	7	4	4	2	2	3	4	2	2	5	1	7	3	3	3	3	8	4	3	1	1	1	0	0	0	0	1	1	1	1	1	1	1	1	1	1	1	1	1	1	1	0	0
12BR0067	LAM9	1	2	4	2	2	3	3	3	2	2	2	4	1	2	7	1	4	3	3	3	3	4	3	2	1	1	1	1	1	1	1	1	1	1	1	1	1	1	1	1	1	1	1	1	0	0	0	0
12BR0068	LAM3	2	3	2	2	3	4	2	3	2	2	2	4	2	2	6	1	6	3	1	3	1	8	2	2	1	1	1	1	1	1	1	1	0	0	0	1	1	1	1	1	1	1	1	1	0	0	0	0
12BR0069	T	2	2	4	2	5	3	2	2	2	2	1	4	2	2	5	1	5	3	3	3	3	5	2	2	1	1	1	1	1	1	1	0	0	0	0	0	0	1	1	1	1	1	1	1	1	1	1	1
12BR0070	CAS1_DELHI	2	8	2	2	2	7	4	4	2	2	3	4	2	2	5	1	7	3	3	3	3	8	4	3	1	1	1	0	0	0	0	1	1	1	1	1	1	1	1	1	1	1	1	1	1	1	0	0
12BR0073	Ghana	2	2	4	2	2	3	2	2	2	3	2	4	2	2	5	0	4	3	3	3	3	4	2	2	1	1	1	1	1	1	1	1	1	1	1	1	1	1	1	1	1	1	1	1	1	1	1	1
12BR0074	H3	2	2	3	2	4	5	3	3	2	6	3	2	4	2	3	1	5	3	3	2	3	6	3	2	1	1	1	1	1	1	1	1	1	1	1	1	1	1	1	1	1	1	1	1	1	1	1	1
12BR0075	S	1	2	5	2	1	3	3	2	2	5	3	4	2	2	6	1	5	3	3	3	6	5	2	2	1	1	1	1	1	1	1	1	0	0	1	1	1	1	1	1	1	1	1	1	1	1	1	1
12BR0076	LAM	1	3	2	2	2	5	3	3	2	2	2	4	1	2	6	1	5	3	3	2	2	6	2	2	1	1	1	1	1	1	1	1	1	1	1	1	1	0	0	0	0	0	0	0	0	0	0	1
12BR0077	H1	2	2	3	2	3	5	3	3	2	5	3	4	4	2	5	1	5	3	3	3	3	5	3	2	1	1	1	1	1	1	1	1	1	1	1	1	1	0	0	0	0	0	0	0	0	0	0	0
12BR0079	H3	2	2	3	2	2	5	3	3	2	3	3	3	4	2	5	1	5	3	3	3	3	5	3	2	1	1	1	1	1	1	1	1	1	1	1	1	1	1	1	1	1	1	1	1	1	1	1	1
12BR0080	LAM9	2	2	4	2	4	4	2	2	2	3	2	4	2	2	6	1	7	3	3	4	4	5	2	2	1	1	1	1	1	1	1	1	1	1	1	1	1	1	1	1	1	1	1	1	0	0	0	0
12BR0081	U (likelyS)	2	3	4	3	2	3	3	1	2	5	4	4	2	2	5	1	4	3	3	3	3	9	2	2	1	1	1	1	1	1	1	1	0	0	0	0	0	0	0	0	0	0	0	0	0	0	0	0
12BR0082	H3	2	2	3	2	3	5	3	2	1	5	3	2	4	2	3	1	4	3	3	3	3	7	2	2	1	1	1	1	1	1	1	1	1	1	1	1	1	1	1	1	1	1	1	1	1	1	1	1
12BR0083	LAM9	1	3	2	2	4	4	3	3	2	2	2	4	1	2	5	1	5	3	3	2	2	6	2	2	1	1	1	1	1	1	1	1	1	1	1	1	1	1	1	1	1	1	1	1	0	0	0	0
12BR0084	T	2	2	4	2	4	3	1	2	2	4	3	4	2	2	5	1	5	3	3	3	7	5	2	2	1	1	1	1	1	1	1	1	1	1	1	1	1	1	1	1	1	1	1	1	1	1	1	1
12BR0086	T5_MAD2	2	2	4	2	4	3	3	2	2	3	3	4	2	2	6	1	5	3	3	3	3	5	2	2	1	1	1	1	1	1	1	1	1	1	1	1	0	1	1	1	1	1	1	0	1	1	0	1
12BR0087	Ghana	2	2	3	2	6	3	3	4	2	3	3	4	4	2	5	1	4	3	2	3	3	6	1	3	1	1	1	1	1	1	1	1	1	1	1	1	1	1	1	1	1	1	1	1	1	1	1	1
12BR0088	/	2	1	3	2	3	5	3	3	2	7	3	4	4	2	5	1	5	3	3	3	3	5	3	2	1	1	1	1	1	1	1	1	1	1	1	0	0	1	1	1	1	1	1	1	1	1	1	0
12BR0089	CAS1_DELHI	2	6	2	2	2	6	5	4	2	2	4	4	2	2	5	1	7	3	3	5	2	8	2	3	1	1	1	0	0	0	0	1	1	1	1	1	1	1	1	1	1	1	1	1	1	1	0	0
12BR0090	LAM3	2	4	4	2	2	4	3	4	2	4	2	4	2	2	6	1	5	3	1	3	1	5	2	2	1	1	1	1	1	1	1	1	0	0	0	1	1	1	1	1	1	1	1	1	0	0	0	0
12BR0091	/	2	2	4	2	2	3	4	2	2	4	2	4	2	2	5	1	5	3	3	3	3	5	2	2	1	1	1	1	1	1	1	1	0	0	0	0	0	0	0	0	0	0	0	0	0	0	0	0
12BR0092	Beijing	2	4	4	2	3	3	3	5	1	6	4	4	4	2	5	1	7	3	3	5	3	7	2	3	0	0	0	0	0	0	0	0	0	0	0	0	0	0	0	0	0	0	0	0	0	0	0	0
12BR0093	T	2	1	4	2	4	3	1	2	2	4	3	4	2	2	5	1	5	3	3	3	5	2	2	2	1	1	1	1	1	1	1	1	1	1	1	1	1	1	1	1	1	1	1	1	1	1	1	1
12BR0094	T3_ETH	2	1	4	2	2	5	1	3	2	1	3	4	5	2	5	1	1	3	3	3	3	7	3	2	1	1	1	1	1	1	1	1	1	0	0	0	0	0	0	0	0	0	0	1	1	1	1	1
12BR0095	H1	2	2	3	2	3	5	3	2	1	5	3	2	4	2	2	1	5	3	3	3	3	6	2	2	1	1	1	1	1	1	1	1	1	1	1	1	1	1	1	1	1	1	1	1	1	1	1	1
12BR0096	CAS2	2	4	2	2	1	6	4	4	2	2	4	4	2	2	5	1	7	3	3	4	3	7	4	3	1	1	1	0	0	0	0	0	0	0	1	1	1	1	1	1	1	1	1	1	1	1	0	0
12BR0097	LAM9	1	3	4	2	2	4	3	2	2	2	2	4	2	2	6	1	5	3	3	3	2	7	3	2	1	1	1	1	1	1	1	1	1	1	1	1	1	1	1	1	1	1	1	1	0	0	0	0
12BR0098	S	2	3	4	3	3	3	3	1	2	3	4	4	2	2	5	1	6	3	2	3	3	7	2	2	1	1	0	1	1	1	1	1	0	0	1	1	1	1	1	1	1	1	1	1	1	0	1	1
12BR0099	EAI5	2	1	4	3	2	4	3	6	2	8	4	3	2	6	6	2	2	3	3	4	2	7	1	3	1	0	0	1	1	1	1	1	1	1	1	1	1	1	1	1	1	1	1	0	0	1	1	1
12BR0102	LAM9	2	4	2	2	4	4	2	3	2	2	2	4	2	2	6	1	5	3	4	4	1	3	3	2	1	1	1	1	1	1	1	1	0	0	0	0	1	1	1	1	1	1	1	1	0	0	0	0
12BR0103	T	2	2	4	2	5	3	3	2	2	3	3	4	2	2	6	1	5	3	3	3	6	5	2	2	1	1	1	1	1	1	0	0	0	0	0	0	0	0	0	0	0	0	0	0	0	0	0	0
12BR0104	LAM9	2	4	4	2	4	4	3	2	2	3	2	4	2	2	5	1	8	2	3	4	4	5	2	2	1	0	1	1	1	1	1	1	1	1	1	1	1	1	1	1	1	1	1	1	0	0	0	0
12BR0105	Cameroon	2	2	4	2	1	3	3	3	1	6	4	4	2	2	5	1	5	3	3	3	1	4	2	2	1	1	1	1	1	1	1	1	1	1	1	1	1	1	1	1	1	1	1	1	1	1	0	0
12BR0106	U (likelyS)	2	3	4	3	3	3	1	1	2	3	3	4	2	2	5	1	4	3	3	3	3	9	2	2	1	1	1	1	1	1	1	1	0	0	0	0	0	0	0	0	0	0	0	0	0	0	0	0
12BR0107	Ghana	2	2	4	2	2	3	2	2	2	3	3	4	2	2	6	1	5	3	3	3	2	5	2	2	1	1	1	1	1	1	1	1	1	1	1	1	1	1	1	1	1	1	1	1	1	1	1	1
12BR0108	S	2	3	4	3	5	3	3	1	2	5	4	4	2	2	5	1	5	3	3	3	3	7	2	2	1	1	1	1	1	1	1	1	0	0	1	1	1	1	1	1	1	1	0	1	1	1	1	1
12BR0109	H1	2	2	3	2	2	6	3	2	2	6	3	4	4	2	5	1	5	3	3	3	5	6	3	2	1	1	1	1	1	1	1	1	1	1	1	1	1	1	1	1	1	1	1	1	1	1	1	1
12BR0110	Cameroon	2	2	4	2	3	3	2	3	1	4	3	4	2	2	6	1	5	3	3	3	13	5	2	2	1	1	1	1	1	1	1	1	1	1	1	1	1	1	1	1	1	1	1	1	1	1	0	0
12BR0112	LAM9	2	4	4	2	1	4	2	3	2	4	2	4	1	1	6	1	4	3	5	3	2	8	2	2	1	1	1	1	1	1	1	1	1	1	1	1	1	1	1	1	1	1	1	1	0	0	0	0
12BR0113	CAS1_DELHI	2	4	2	2	3	7	4	3	2	2	4	4	2	2	5	1	6	3	3	5	3	8	4	3	1	1	1	0	0	0	0	1	1	1	1	1	1	1	1	1	1	1	1	1	1	1	0	0
12BR0114	CAS1_DELHI	2	3	2	2	4	6	3	4	2	2	4	4	2	2	5	1	5	3	3	5	3	7	4	3	1	1	1	0	0	0	0	1	1	1	1	1	1	1	1	1	1	1	1	1	1	1	0	0
12BR0116	U (LAM3?)	2	3	4	2	3	4	3	2	2	3	2	4	2	2	6	1	3	3	1	3	1	7	2	2	1	1	1	1	1	1	1	1	0	0	0	1	1	1	0	0	0	0	0	0	0	0	0	0
12BR0117	T(H?)	2	2	4	2	5	3	3	2	2	3	2	4	2	2	5	1	3	3	3	3	4	5	0	2	1	1	1	1	1	1	1	1	1	1	1	1	1	1	1	1	1	1	1	1	1	1	1	0
12BR0118	U (LAM3?)	2	2	3	2	3	5	3	3	2	4	3	2	4	2	2	1	5	3	3	3	3	7	3	2	1	1	1	1	1	1	1	1	0	0	0	1	1	1	0	0	0	0	0	0	0	0	0	0
12BR0119	T	2	2	3	2	2	3	4	2	2	4	2	4	2	2	5	1	5	3	3	3	3	3	2	2	1	1	1	1	1	0	1	1	1	1	1	1	1	1	1	1	1	1	1	1	1	1	1	1
12BR0120	T	2	2	4	2	5	3	3	2	2	3	3	4	2	2	6	1	5	3	3	3	6	5	2	2	1	1	1	1	1	1	0	0	0	0	0	0	0	0	0	0	0	0	0	0	0	0	0	0
12BR0122	LAM10_CAM	2	2	4	2	3	3	3	3	1	5	4	4	2	2	5	1	5	3	3	3	16	5	2	2	1	0	0	0	0	0	0	0	0	0	0	0	0	0	0	0	1	1	1	1	1	1	0	0
12BR0123	Ghana	2	3	4	2	4	3	1	2	2	2	2	4	2	2	1	1	5	3	3	3	4	5	2	2	1	1	1	1	1	1	1	1	1	1	1	1	1	1	1	1	1	1	1	1	1	1	1	1
12BR0124	CAS1_DELHI	2	4	2	2	4	6	4	4	2	2	4	4	4	2	5	1	7	3	3	4	4	7	4	2	1	1	1	0	0	0	0	1	1	1	1	1	1	1	1	1	1	1	1	1	1	1	0	0
12BR0128	CAS1_DELHI	2	8	2	2	2	7	4	4	2	2	3	4	2	2	5	1	7	3	3	3	3	8	4	3	1	1	1	0	0	0	0	1	1	1	1	1	1	1	1	1	1	1	1	1	1	1	0	0
12BR0129	UgandaII	2	2	5	2	3	3	3	3	1	2	4	4	2	1	5	1	3	3	3	4	4	7	2	2	1	1	0	0	1	1	1	1	1	1	1	1	1	1	1	1	0	0	1	1	1	1	1	1
12BR0130	T	2	1	4	2	4	3	1	2	2	4	3	4	2	2	5	1	5	3	3	3	5	2	2	2	1	1	1	1	1	1	1	1	1	1	1	1	1	1	1	1	1	1	1	1	1	1	1	1
12BR0131	/	2	2	4	4	2	4	3	6	2	11	6	3	2	4	6	2	2	1	3	5	4	6	1	3	1	1	1	1	0	1	1	1	1	1	1	1	1	1	1	1	1	1	1	1	1	1	0	1
12BR0132	/	2	3	5	2	3	6	2	3	2	2	4	4	4	2	5	1	1	3	3	2	3	7	3	2	1	1	1	1	1	1	0	0	0	1	1	1	1	1	1	1	1	1	1	1	1	1	1	1
12BR0133	/	2	2	4	2	5	3	1	2	2	3	3	4	2	2	5	1	5	3	3	3	3	6	2	2	1	1	0	1	1	1	1	1	1	1	1	1	1	1	1	1	1	1	1	1	1	1	1	0
12BR0134	LAM3 and S /convergent	2	3	4	3	3	2	3	1	1	4	4	4	2	2	5	1	2	3	3	2	3	4	2	2	0	0	0	0	0	0	0	0	0	0	0	0	0	0	0	0	0	0	0	0	0	0	0	0
12BR0135	CAS1_DELHI	2	4	2	2	4	6	4	4	2	2	4	4	4	2	5	1	7	3	3	4	4	7	4	2	1	1	1	0	0	0	0	1	1	1	1	1	1	1	1	1	1	1	1	1	1	1	0	0
12BR0136	H1	2	2	3	2	3	4	3	3	1	3	3	4	4	2	5	1	5	3	3	3	2	7	3	2	1	1	1	1	0	1	1	1	1	1	0	0	0	0	0	0	0	0	0	0	0	0	0	0
12BR0137	/	2	2	4	2	3	3	2	2	2	2	3	4	2	2	2	1	5	3	3	2	3	5	2	2	1	1	1	1	1	1	1	0	0	0	0	1	0	1	1	1	1	1	1	1	0	0	0	0
12BR0138	/	2	2	5	2	3	3	3	3	1	2	4	4	2	1	5	1	3	4	3	3	2	3	2	2	0	0	0	0	0	0	0	0	0	0	0	0	0	0	0	0	0	0	0	0	0	0	0	1
12BR0139	/	2	2	5	2	1	6	2	4	2	4	6	3	4	3	4	2	4	3	3	5	4	6	3	2	1	1	1	0	0	1	0	0	0	1	1	1	1	1	0	1	1	1	1	1	1	1	1	1
12BR0140	T5	2	4	4	4	3	4	3	1	2	4	4	4	2	2	5	1	5	3	3	3	3	2?	2	2	1	1	1	1	1	1	1	1	1	1	1	1	0	0	0	0	1	1	1	1	1	1	0	1
12BR0141	H1	2	2	3	2	3	5	3	3	2	2	3	2	4	2	5	1	5	3	3	3	3	5	3	2	1	1	1	1	1	1	1	1	1	1	1	1	1	1	1	1	1	1	1	1	1	1	1	1
12BR0142	West African 1	2	1	4	2	1	4	4	2	2	3	4	3	4	2	4	2	4	3	3	2	3	2	3	2	1	1	1	1	1	1	1	0	0	0	0	0	1	1	1	1	1	1	1	1	0	0	0	0
12BR0143	Beijing	2	3	4	2	3	2	3	4	2	6	4	2	4	2	5	1	7	3	3	4	2	7	3	3	0	0	0	0	0	0	0	0	0	0	0	0	0	0	0	0	0	0	0	0	0	0	0	0
12BR0144	H3	2	2	3	2	1	5	2	3	2	3	2	4	4	2	5	1	5	3	3	4	3	6	3	2	1	1	1	1	1	1	1	1	1	1	1	1	1	1	1	1	1	1	1	1	1	1	1	1
12BR0145	U	2	2	4	2	4	4	3	2	2	3	2	4	2	2	6	1	7	3	3	4	7	3	2	2	1	1	1	1	1	1	1	1	1	1	1	1	1	1	1	1	1	1	1	1	0	0	0	0
12BR0146	EAI3_IND	2	2	4	5	4	4	3	6	2	3	6	3	1	1	6	2	2	3	3	4	4	6	1	3	1	0	0	1	1	1	1	1	1	1	1	1	1	1	1	1	1	1	1	1	1	1	1	1
12BR0147	T	2	2	4	2	5	3	3	2	2	3	3	4	2	2	6	1	5	3	3	3	6	5	2	2	1	1	1	1	1	1	0	0	0	0	0	0	0	0	0	0	0	0	0	0	0	0	0	0
12BR0148	LAM11_ZWE	2	1	4	2	1	4	1	3	2	2	2	4	1	1	6	1	5	2	2	3	2	7	2	2	1	1	1	1	1	1	1	0	1	1	1	1	1	1	1	1	1	1	1	1	0	0	0	0
12BR0149	UgandaI	2	2	5	2	3	3	3	3	2	2	4	4	2	2	5	1	5	3	3	4	3	8	2	2	1	1	1	1	1	1	1	1	1	1	1	1	1	1	1	1	1	1	1	1	1	1	1	1
12BR0150	CAS	2	4	2	2	3	7	6	4	2	2	2	4	4	2	3	1	5	3	2	5	3	8	2	3	1	1	1	0	0	0	0	1	1	1	1	1	1	1	0	0	0	0	0	0	0	0	0	0
12BR0153	T3	2	2	4	2	3	2	3	3	2	3	3	4	2	2	5	1	4	3	3	3	4	4	2	2	1	1	1	1	1	1	1	1	1	1	1	1	0	1	1	1	1	1	1	1	1	1	1	1
12BR0154	LAM9	1	3	4	2	2	4	3	3	2	2	2	4	1	2	11	1	5	3	3	3	2	8	3	2	1	1	1	1	1	1	1	1	1	1	1	1	1	1	1	1	1	1	1	1	0	0	0	0
12BR0155	T	2	1	2	2	2	3	1	3	2	2	4	4	2	2	3	1	5	3	2	3	4	3	2	2	0	0	0	0	1	1	1	1	1	1	1	0	0	1	1	1	1	1	1	1	1	1	1	1
12BR0156	H3	2	2	3	2	3	5	3	3	2	5	3	2	4	2	3	1	5	3	3	3	3	7	3	2	1	1	1	0	1	1	1	1	1	1	1	1	1	1	1	1	1	1	1	1	1	1	1	1
12BR0157	Beijing	2	4	4	2	3	3	3	5	2	6	4	4	4	2	5	1	7	3	3	5	3	7	2	3	0	0	0	0	0	0	0	0	0	0	0	0	0	0	0	0	0	0	0	0	0	0	0	0
12BR0158	/	2	1	4	5	2	4	3	10	2	9	4	3	2	6	6	2	2	3	3	4	2	7	1	2	1	1	0	0	0	0	0	0	1	1	1	1	1	1	1	1	1	1	1	0	0	1	1	1
12BR0159	H3	2	2	3	2	2	5	3	2	1	4	3	2	4	2	3	1	5	3	3	3	3	6	2	2	1	1	1	1	1	1	1	1	1	1	1	1	1	1	1	1	1	1	1	1	1	1	1	1
12BR0160	/	2	1	4	5	2	4	3	10	2	9	4	3	2	6	6	2	2	3	3	4	2	7	1	2	1	1	0	0	0	0	0	0	1	1	1	1	1	1	1	1	1	1	1	0	0	1	1	1
12BR0161	Ghana	2	2	4	2	4	3	1	2	1	4	3	4	2	2	5	1	4	1	3	3	3	5	2	2	1	1	1	1	1	1	1	1	1	1	1	1	1	1	1	1	1	1	1	1	1	1	1	1
12BR0162	/	2	2	4	2	2	3	1	2	2	2	3	4	2	2	5	1	5	3	3	3	5	5	2	2	1	1	1	1	0	0	0	0	1	1	1	1	0	0	1	1	1	1	1	1	1	1	1	1
12BR0163	/	1	3	4	2	4	4	3	4	2	2	2	4	1	2	6	1	5	3	3	2	2	4	2	2	1	1	1	1	1	1	1	1	1	1	1	1	1	1	1	1	1	1	1	1	0	1	1	0
12BR0164	LAM3	2	4	4	2	3	4	3	3	2	4	2	4	2	2	6	1	5	2	1	3	1	6	2	2	1	1	1	1	1	1	1	1	0	0	0	1	1	1	1	1	1	1	1	1	0	0	0	0
12BR0165	T	2	1	4	2	4	3	1	2	2	3	3	4	2	2	5	1	5	3	3	3	5	2	2	2	1	1	1	1	1	1	1	1	1	1	1	1	1	1	1	1	1	1	1	1	1	1	1	1
12BR0166	CAS1_DELHI	2	4	2	2	3	6	4	4	2	2	4	4	4	2	5	1	7	3	3	4	4	7	4	2	1	1	1	0	0	0	0	1	1	1	1	1	1	1	1	1	1	1	1	1	1	1	0	0
12BR0167	Ghana	2	2	4	2	1	3	3	2	2	4	2	4	2	2	6	1	5	3	3	3	5	4	2	2	1	1	1	1	1	1	1	1	1	1	1	1	1	1	1	1	1	1	1	1	1	1	1	1
12BR0168	LAM9	2	4	4	2	1	4	2	3	2	3	2	3	1	1	6	1	5	3	5	3	2	5	2	2	1	1	1	1	1	1	1	1	1	1	1	1	1	1	1	1	1	1	1	1	0	0	0	0
12BR0169	H1	2	2	3	2	3	5	3	3	2	3	3	2	4	2	3	1	5	3	3	3	3	7	3	2	1	1	1	1	1	1	1	1	1	1	1	1	1	1	1	1	1	1	1	1	1	1	1	1
12BR0170	LAM9	2	4	4	2	1	4	2	3	2	4	2	4	1	1	6	1	4	1	5	4	2	4	2	2	1	1	1	1	1	1	1	1	1	1	1	1	1	1	1	1	1	1	1	1	0	0	0	0
12BR0171	Ghana	2	4	4	3	2	2	3	1	2	2	4	4	2	2	5	1	5	2	3	3	1	8	2	1	1	1	1	1	1	1	1	1	1	1	1	1	1	1	1	1	1	1	1	1	1	1	1	1
12BR0173	LAM2	2	1	4	2	1	3	2	3	2	2	2	5	1	2	6	1	5	3	3	3	2	4	2	2	1	1	0	1	1	1	1	1	1	1	1	1	0	1	1	1	1	1	1	1	0	0	0	0
12BR0174	S	1	2	4	2	1	3	3	2	2	5	3	4	2	2	6	1	5	3	3	3	6	5	2	2	1	1	1	1	1	1	1	1	0	0	1	1	1	1	1	1	1	1	1	1	1	1	1	1
12BR0175	LAM9	2	4	4	2	2	4	3	2	2	3	2	4	2	2	4	1	7	3	3	4	5	5	2	2	1	1	1	1	1	1	1	1	1	1	1	1	1	1	1	1	1	1	1	1	0	0	0	0
12BR0176	LAM9	2	2	4	2	4	4	2	2	2	3	2	4	2	2	6	1	7	3	3	4	4	5	2	2	1	1	1	1	1	1	1	1	1	1	1	1	1	1	1	1	1	1	1	1	0	0	0	0
12BR0177	Cameroon	2	2	4	2	4	3	3	3	1	5	4	4	2	2	5	1	5	3	3	3	2	5	2	2	1	1	1	1	1	1	1	1	1	1	1	1	1	1	1	1	1	1	1	1	1	1	0	0
12BR0178	CAS1_DELHI	2	4	2	2	3	6	4	4	2	2	4	4	4	2	5	1	7	3	3	4	4	7	4	2	1	1	1	0	0	0	0	1	1	1	1	1	1	1	1	1	1	1	1	1	1	1	0	0
12BR0181	LAM2	2	4	4	2	1	4	2	3	2	2	2	4	1	2	6	4	7	3	3	2	2	6	2	2	1	1	0	1	1	1	1	1	1	1	1	1	0	1	1	1	1	1	1	1	0	0	0	0
12BR0182	URAL	2	2	5	2	3	7	2	1	2	2	4	4	4	2	5	1	1	3	3	2	3	8	3	2	1	1	1	1	1	1	1	0	0	1	1	1	1	1	1	1	1	1	1	1	1	1	1	1
12BR0183	/	2	2	5	3	2	6	2	3	1	4	4	3	4	4	4	3	3	3	3	5	4	6	3	2	1	1	1	1	1	1	0	0	0	1	1	0	0	1	1	1	1	1	1	1	1	1	1	1
12BR0184	LAM3	2	5	4	2	3	4	3	3	2	3	2	4	2	2	6	1	5	3	1	3	1	5	2	2	1	1	1	1	1	1	1	1	0	0	0	1	0	1	1	1	1	1	1	1	0	0	0	0
12BR0185	T	2	2	4	2	3	2	3	3	2	3	3	4	2	1	5	1	5	4	3	3	3	9	2	2	1	1	1	1	1	1	1	1	1	1	1	0	1	1	1	1	1	1	1	1	1	1	1	1
12BR0186	T(H?)	2	2	4	2	5	3	3	2	2	3	2	4	2	2	5	1	3	3	3	3	4	5	0	2	1	1	1	1	1	1	1	1	1	1	1	1	1	1	1	1	1	1	1	1	1	1	1	0
12BR0187	T2	2	2	4	2	4	3	1	2	1	4	3	4	2	2	5	1	5	3	3	3	3	6	2	2	1	1	1	1	1	0	1	1	1	1	1	1	1	1	1	1	1	1	1	1	1	1	1	1
12BR0188	Ghana	2	2	4	2	4	2	2	2	2	4	3	4	2	2	5	1	5	3	3	3	3	5	2	2	1	1	1	1	1	1	1	1	1	1	1	1	1	1	1	1	1	1	1	1	1	1	1	1
12BR0189	H3	2	2	3	2	3	5	3	3	1	7	3	2	4	2	3	1	8	3	3	3	3	7	3	2	1	1	1	1	1	1	1	1	1	1	1	1	1	1	1	1	1	1	1	1	1	1	1	1
12BR0191	T	2	1	4	2	4	3	1	2	2	4	3	4	2	2	5	1	5	3	3	3	5	2	2	2	1	1	1	1	1	1	1	1	1	1	1	1	1	1	1	1	1	1	1	1	1	1	1	1
12BR0192	T	1	4	2	2	4	4	3	3	2	2	2	4	1	2	5	1	5	3	3	2	2	6	2	2	1	1	1	1	1	1	1	1	1	1	1	1	1	1	1	0	0	0	0	0	0	0	0	0
12BR0193	H3	2	4	4	2	2	4	2	3	2	2	2	4	2	2	6	1	5	3	1	3	1	6	2	2	1	1	1	1	1	1	1	0	0	0	0	1	0	1	1	1	1	1	1	1	0	0	0	0
12BR0194	H3	2	2	3	2	2	6	3	3	2	3	3	3	4	2	5	1	5	3	3	3	3	6	3	2	1	1	1	1	1	1	1	1	1	1	1	1	1	1	1	1	1	1	1	1	1	1	1	1
12BR0195	Ghana	3	3	4	2	5	3	1	2	2	4	3	4	2	2	5	1	5	3	3	3	3	5	2	2	1	1	1	1	1	1	1	1	1	1	1	1	1	1	1	1	1	1	1	1	1	1	1	1
12BR0196	EAI3_IND	2	2	4	5	4	4	3	7	2	3	6	3	1	1	7	2	2	3	3	4	4	6	1	3	1	0	0	1	1	1	1	1	1	1	1	1	1	1	1	1	1	1	1	1	1	1	1	1
12BR0197	Beijing	2	4	4	2	2	3	2	5	2	6	3	4	4	2	5	1	5	1	3	5	3	8	2	3	0	0	0	0	0	0	0	0	0	0	0	0	0	0	0	0	0	0	0	0	0	0	0	0
12BR0198	LAM9	1	3	2	2	6	4	3	3	2	2	2	4	1	2	7	1	5	3	3	3	2	10	3	2	1	1	1	1	1	1	1	1	1	1	1	1	1	1	1	1	1	1	1	1	0	0	0	0
12BR0199	/	2	2	3	2	3	5	3	3	2	3	3	4	4	2	5	1	5	3	3	3	3	5	3	2	1	1	1	1	1	1	1	1	1	1	0	0	0	0	1	1	1	1	1	1	1	0	0	0
12BR0200	EAI2_MANILLA	2	1	4	5	2	4	3	8	2	10	4	3	2	5	6	2	2	3	3	4	2	7	1	3	1	1	0	1	1	1	1	1	1	1	1	1	1	1	1	1	1	1	1	0	0	1	1	1
12BR0201	/	2	4	3	2	6	4	3	3	2	4	3	4	4	2	5	1	5	3	3	3	3	8	3	2	1	1	0	0	0	1	1	1	1	1	1	1	1	1	1	0	1	0	1	1	1	1	1	1
12BR0203	H3	2	2	3	2	2	5	3	2	1	6	3	2	4	2	3	1	5	3	3	3	4	6	2	2	1	1	1	1	1	1	1	1	1	1	1	1	1	1	1	1	1	1	1	1	1	1	1	1
12BR0204	Ghana	2	2	3	2	4	3	3	3	2	3	3	4	4	2	5	1	5	3	4	3	3	1	1	2	1	1	1	1	1	1	1	1	1	1	1	1	1	1	1	1	1	1	1	1	1	1	1	1
12BR0205	U (likely H3)	2	2	3	2	2	5	3	3	2	3	3	2	4	3	5	1	5	3	3	3	3	5	3	2	1	1	1	1	1	1	1	1	1	1	1	1	1	1	1	1	1	1	1	1	1	1	1	1
12BR0206	/	2	4	2	2	4	7	4	3	2	2	4	4	2	2	5	1	1	3	3	4	2	5	4	3	1	1	1	1	0	0	0	1	1	0	1	1	1	1	1	1	1	1	1	0	0	0	0	1
12BR0210	/	2	2	3	2	3	6	3	2	1	3	3	2	4	2	3	1	6	3	3	3	3	7	2	2	1	1	1	1	1	1	1	1	1	1	1	1	1	1	1	1	1	1	1	1	1	1	1	1
12BR0212	/	2	2	5	2	3	3	1	3	2	2	3	2	2	2	5	1	6	3	3	3	10	2	2	2	0	0	0	1	1	1	1	1	1	1	1	1	1	1	1	1	1	1	1	1	1	1	1	1
12BR0213	LAM9	2	4	4	2	1	2	2	3	2	4	2	4	1	2	6	1	6	3	3	3	2	2	2	2	1	1	0	0	0	0	0	0	1	1	1	1	1	1	1	1	0	1	1	1	0	0	0	0
12BR0214	S	2	2	4	2	1	3	3	2	2	3	3	4	2	2	6	1	7	3	3	3	6	4	2	2	1	1	1	1	1	1	1	1	0	0	1	1	1	1	1	1	1	1	1	1	1	1	1	1
12BR0215	LAM5	2	4	4	2	4	4	3	2	2	3	2	4	2	2	5	1	7	1	3	4	10	5	2	2	1	1	1	1	1	1	1	1	1	1	1	1	0	1	1	1	1	1	1	1	0	0	0	0
12BR0216	/	2	2	5	3	2	6	2	3	2	4	6	3	4	4	4	2	3	3	3	4	4	4	3	2	1	1	1	1	1	1	1	0	0	1	1	1	1	1	1	1	1	1	1	1	1	1	1	1
12BR0220	/	2	5	4	2	4	4	3	2	2	2	2	4	2	2	6	1	4	3	3	4	4	5	2	2	1	1	1	1	1	1	1	1	1	1	1	1	1	1	1	1	1	1	1	1	0	0	0	1
12BR0221	/	2	2	4	2	2	10	2	3	2	1	5	4	4	2	5	1	1	3	3	3	3	8	3	2	1	1	1	1	1	1	1	1	1	1	1	1	0	1	1	1	1	1	0	1	1	1	1	1
12BR0222	T4	2	1	4	3s	2	5	1	3	2	2	3	4	4	2	5	1	1	3	3	4	3	8	3	2	1	1	1	1	1	1	1	1	1	1	1	1	1	1	1	1	1	1	0	1	1	1	1	1
12BR0223	/	2	2	4	2	2	10	2	3	2	1	5	4	4	2	5	1	1	3	3	3	3	8	3	2	1	1	1	1	1	1	1	1	1	1	1	1	0	1	1	1	1	1	0	1	1	1	1	1
12BR0224	T	2	2	3	2	2	3	2	2	1	2	2	4	2	2	5	1	5	3	3	3	4	5	2	2	1	1	1	1	1	1	1	1	1	1	1	1	1	1	1	1	1	1	1	1	1	0	1	1
12BR0225	H3	2	2	3	1	3	6	3	2	2	6	3	4	4	2	5	1	5	3	3	3	3	6	3	2	1	1	1	1	1	1	1	1	1	1	1	1	1	1	1	1	1	1	1	1	1	1	1	1
12BR0227	Ghana	2	2	2	2	2	3	4	2	2	1	2	4	2	2	5	1	5	3	3	3	3	6	2	2	1	1	1	1	1	1	1	1	1	1	1	1	1	1	1	1	1	1	1	1	1	1	1	1
12BR0228	H3	2	2	3	1	3	6	3	2	2	6	3	4	4	2	5	1	5	3	3	3	3	6	3	2	1	1	1	1	1	1	1	1	1	1	1	1	1	1	1	1	1	1	1	1	1	1	1	1
12BR0229	LAM3	2	4	4	2	3	4	3	3	2	3	1	4	2	2	6	1	5	3	1	3	1	7	2	2	1	1	1	1	1	1	1	1	0	0	0	1	1	1	1	1	1	1	1	1	0	0	0	0
12BR0230	/	2	2	4	2	4	3	1	2	2	4	3	4	2	2	6	1	5	3	3	3	3	5	2	2	1	1	1	1	1	1	1	1	1	1	1	1	1	1	1	1	1	1	1	1	0	1	1	0
12BR0231	Ghana	2	2	3	2s	1	3	2	2	2	3	2	4	2	2	5	1	4	3	3	3	3	5	2	2	1	1	1	1	1	1	1	1	1	1	1	1	1	1	1	1	1	1	1	1	1	1	1	1
12BR0232	/	2	2	3	5	4	4	3	6	2	3	6	3	1	1	6	2	2	3	3	4	4	6	1	3	1	0	0	1	1	1	1	0	0	0	1	1	1	1	1	1	1	1	1	1	1	1	1	1
12BR0234	/	2	4	4	2	1	4	2	3	2	3	2	4	1	2	6	1	5	3	3	3	2	7	2	2	1	1	0	1	1	1	1	0	0	0	0	0	0	0	1	1	1	1	1	1	0	0	0	0
12BR0235	/	2	4	4	2	4	4	2	2	2	3	2	4	2	2	4	1	3	3	1	4	1	6	2	2	1	1	1	1	1	1	1	1	0	0	0	1	1	1	1	1	0	0	0	0	0	0	0	0
12BR0236	H3	2	2	3	2	3	5	3	3	2	3	3	4	4	2	5	1	5	3	3	3	3	5	3	2	1	1	1	1	1	1	1	1	1	1	1	1	1	1	1	1	1	0	1	1	1	1	1	1
12BR0237	LAM3	2	4	4	2	3	4	3	4	2	3	1	4	2	2	6	1	5	3	1	3	1	7	2	2	1	1	1	1	1	1	1	1	0	0	0	1	1	1	1	1	1	1	1	1	0	0	0	0
12BR0239	T_RUS2	2	2	4	2	3	3	1	2	2	3	3	4	2	1	5	1	3	3	3	2	1	5	2	2	1	1	1	1	1	1	0	0	0	0	0	0	0	0	0	0	0	0	1	1	1	1	1	1
12BR0240	X1	2	4	3	2	4	4	3	3	2	4	3	4	4	2	5	1	5	3	3	3	3	8	3	2	1	1	1	1	1	1	1	1	1	1	1	1	1	1	1	1	1	0	1	1	1	1	1	1
12BR0243	CAS1_DELHI	2	4	2	2	3	5	5	4	2	3	4	5	2	2	5	1	7	3	3	5	3	8	4	3	1	1	1	0	0	0	0	1	1	1	1	1	1	1	1	1	1	1	1	1	1	1	0	0
12BR0244	/	2	2	3	2	3	5	3	3	2	3	3	2	4	2	3	1	5	3	3	3	3	7	3	2	1	1	1	1	1	1	1	1	1	1	1	1	1	1	1	1	1	1	1	1	1	1	1	1
12BR0245	U	2	2	4	2	1	3	3	2	2	5	2	4	2	2	6	1	1	3	3	3	5	2	2	2	1	1	1	1	1	1	1	1	1	1	1	1	0	0	0	0	1	1	1	0	0	0	0	0
12BR0246	T	2	2	4	2	4	3	1	2	2	4	3	4	2	2	5	1	5	3	3	3	5	5	2	2	1	1	1	1	1	1	1	1	1	1	1	1	0	0	1	1	1	1	1	1	1	1	1	1
12BR0247	U	2	2	4	2	4	4	3	2	2	3	2	4	2	2	6	1	7	3	3	4	7	3	2	2	1	1	1	1	1	1	1	1	1	1	1	1	1	1	1	1	1	1	1	1	0	0	0	0
12BR0249	X1	2	4	3	2	3	5	3	3	2	2	3	4	4	2	5	1	5	3	4	3	3	3	3	2	1	1	1	1	1	1	1	1	1	1	1	1	1	1	1	1	1	0	1	1	1	1	1	1
12BR0250	H3	2	2	3	2	2	5 et 6	3	2	1	6	3	2	4	2	3	1	5	3	3	3	3	6	2	2	1	1	1	1	1	1	1	1	1	1	1	1	1	1	1	1	1	1	1	1	1	1	1	1
12BR0251	/	2	4	4	2	1	3	1	1	2	4	2	4	1	1	6	1	5	2	5	3	2	8	2	2	1	1	1	1	1	1	1	1	1	1	1	1	1	1	1	1	1	1	1	1	0	0	0	0
12BR0254	H3	2	2	3	2	3	6	3	2	1	5	2	2	4	2	3	1	5	3	3	3	3	7	2	2	1	1	1	1	1	1	1	1	1	1	1	1	1	1	1	1	1	1	1	1	1	1	1	1
12BR0255	UgandaI	2	2	5	2	3	3	3	3	2	2	3	3	2	2	5	1	5	4	3	4	3	7	2	3	1	1	1	1	1	1	1	1	1	1	1	1	1	1	1	1	1	1	1	1	1	1	1	1
12BR0257	Cameroon	2	2	4	2	1	2	3	3	1	2	4	4	2	2	5	1	5	3	3	3		5	2	2	1	1	1	1	1	1	1	1	1	1	1	1	1	1	1	1	1	1	1	1	1	1	0	0
12BR0258	Cameroon	2	2	4	2	1	2	3	3	1	2	4	4	2	2	5	1	5	3	3	3		5	2	2	1	1	1	1	1	1	1	1	1	1	1	1	1	1	1	1	1	1	1	1	1	1	0	0
12BR0259	LAM11_ZWE	2	4	4	2	1	4	1	4	2	4	2	4	1	1	6	1	5	2	5	3	2	7	2	2	1	1	1	1	1	1	1	1	1	1	1	1	1	1	1	1	1	1	1	1	0	0	0	0
12BR0260	LAM11_ZWE	2	4	4	2	1	4	1	3	2	4	2	4	1	1	6	1	4	2	4	3	2	2	2	2	1	1	1	1	1	1	1	1	1	1	1	1	1	1	1	1	1	1	1	1	0	0	0	0
12BR0261	H1	2	2	3	2	3	5	3	3	2	5	3	4	4	2	5	1	5	3	3	3	3	6	3	2	1	1	1	1	1	1	1	1	1	1	1	1	1	1	1	1	1	1	1	1	1	0	0	0
12BR0263	H3	2	1	3	2	2	5	3	2	2	6	3	4	4	2	5	1	5	3	3	3	3	5	3	2	1	1	1	1	1	1	1	1	1	1	1	1	1	1	1	1	1	1	1	1	1	0	1	1
12BR0264	S	2	3	4	3	5	3	3	1	2	5	4	4	2	2	5	1	5	3	3	3	3	7	2	2	1	1	1	1	1	1	1	1	0	0	1	1	1	1	1	1	1	1	0	1	1	1	1	1
12BR0265	LAM2	2	4	4	2	1	4	2	3	2	4	2	4	1	2	6	1	6	3	3	3	2	5	2	2	1	1	0	1	1	1	1	1	1	1	1	1	0	1	1	1	1	1	1	1	0	0	0	0
12BR0266	T	2	2	4	2	5	3	3	2	2	3	3	4	2	2	6	1	5	3	3	3	6	5	2	2	1	1	1	1	1	1	0	0	0	0	0	0	0	0	0	0	0	0	0	0	0	0	0	0
12BR0267	/	1	4	5	2	6	4	3	3	2	2	2	4	1	2	6	1	5	3	3	2	2	6	2	2	1	1	1	1	1	1	1	1	1	1	1	1	1	1	1	1	1	1	0	1	0	0	0	0
12BR0268	T5_MAD2	2	2	4	2	6	3	3	2	2	3	3	4	2	2	6	1	5	3	4	3	2	5	2	2	1	1	1	1	1	1	1	1	1	1	1	1	1	1	1	1	1	1	1	0	1	1	0	1
12BR0270	LAM9	1	3	4	2	2	4	3	3	2	2	2	4	1	2	6	1	5	3	3	3	2	7	3	2	1	1	1	1	1	1	1	1	1	1	1	1	1	1	1	1	1	1	1	1	0	0	0	0
12BR0271	LAM9	2	4	4	2	1	4	1	3	2	3	2	4	1	1	6	1	2	2	5	3	2	8	2	2	1	1	1	1	1	1	1	1	1	1	1	1	1	1	1	1	1	1	1	1	0	0	0	0
12BR0272	Ghana	2	2	4	2	4	3	1	2	2	4	3	4	2	2	5	1	5	3	3	3	7	5	2	2	1	1	1	1	1	1	1	1	1	1	1	1	1	1	1	1	1	1	1	1	1	1	1	1
12BR0273	T	2	4	4	2	4	4	3	1	2	3	2	4	2	2	5	1	8	2	3	4	6	5	2	2	1	1	1	1	1	1	1	1	1	1	1	1	1	1	1	1	1	1	1	0	0	0	0	0
12BR0274	BOVIS1	2	2	3	3	2	2	3	2	2	2	6	3	4	4	4	2	5	1	3	3	2	5	1	2	1	1	0	1	1	1	1	1	0	1	1	1	1	1	1	0	1	1	1	1	0	1	1	1
12BR0275	/	2	2	3	2	3	5	3	3	2	5	3	2	4	2	3	1	5	3	3	3	4	7	3	2	1	1	1	1	1	1	1	1	1	1	1	1	1	1	1	1	1	1	1	1	1	1	1	1
12BR0276	H1	2	2	3	2	3	4	3	3	2	3	3	2	4	2	3	1	5	3	3	3	3	7	3	2	1	1	1	1	1	1	1	1	1	1	1	1	1	1	1	1	1	1	1	1	1	1	1	1
12BR0278	UgandaI	2	2	3	2	4	3	2	2	2	3	2	4	2	2	5	1	5	3	3	3	2	4	2	2	1	1	1	1	1	1	1	1	1	1	1	1	1	1	1	1	1	1	1	1	1	1	1	1
13BR0001	LAM3	2	1	2	2	3	4	2	3	2	2	2	4	2	2	6	1	7	3	1	3	1	8	2	2	1	1	1	1	1	1	1	1	0	0	0	1	1	1	1	1	1	1	1	1	0	0	0	0
13BR0002	H3	2	2	3	2	3	5	3	2	1	7	3	2	4	2	3	1	4	3	3	3	3	7	2	2	1	1	1	1	1	1	1	1	1	1	1	1	1	1	1	1	1	1	1	1	1	1	1	1
13BR0004	EAI2_MANILLA	2	1	4	5	2	4	3	10	2	8	4	3	2	6	6	2	2	3	3	4	2	7	1	3	1	1	0	1	1	1	1	1	1	1	1	1	1	1	1	1	1	1	1	0	0	1	1	1
13BR0005	T	2	2	3	2	3	4	2	4	2	6	3	4	4	2	5	1	4	3	3	2	3	8	3	2	1	1	1	1	1	1	1	1	1	1	1	0	0	0	0	0	1	1	1	0	0	0	0	0
13BR0006	LAM10_CAM	2	2	4	2	3	3	2	3	1	4	3	4	2	2	5	1	5	3	3	3	10	4	2	2	1	1	1	1	1	0	0	0	0	0	0	0	0	0	0	0	0	1	1	1	1	1	0	0
13BR0007	LAM11_ZWE	2	4	4	2	1	4	1	3	2	3	2	4	1	1	6	1	5	2	5	3	2	8	2	2	1	1	1	1	1	1	1	1	1	1	1	1	1	1	1	1	1	1	1	1	0	0	0	0
13BR0009	Ghana	2	2	4	2	2	3	1	2	2	3	2	4	2	2	5	1	5	3	3	2	5	4	2	2	1	1	1	1	1	1	1	1	1	1	1	1	1	1	1	1	1	1	1	1	1	1	1	1
13BR0010	Ghana	2	2	3	2	3	8	3	7	2	2	3	4	4	2	5	1	6	3	3	4	6	6	3	2	1	1	1	1	1	1	1	1	1	1	1	1	1	1	1	1	1	1	1	1	1	1	1	1
13BR0011	/	2	2	3	2	3	6	3	3	2	4	3	4	4	2	5	1	5	3	3	3	4	7	2	2	1	1	1	1	1	1	1	1	1	1	1	1	1	1	1	1	1	1	1	1	1	1	1	1
13BR0013	H3	2	2	3	3	3	6	3	3	2	5	3	4	4	2	5	1	5	3	3	3	4	7	2	2	1	1	1	1	1	1	1	1	1	1	1	1	1	1	1	1	1	1	1	1	1	1	1	1
13BR0014	Ghana	2	2	3	2	2	3	2	2	2	2	3	4	2	2	5	1	5	4	3	3	3	3	2	2	1	1	1	1	1	1	1	1	1	1	1	1	1	1	1	1	1	1	1	1	1	1	1	1
13BR0015	Ghana	2	2	4	2	4	3	1	2	1	4	2	4	2	2	5	1	5	3	3	3	3	7	2	2	1	1	1	1	1	1	1	1	1	1	1	1	1	1	1	1	1	1	1	1	1	1	1	1
13BR0016	LAM9	1	3	2	2	4	4	2	3	2	2	2	4	1	2	6	1	5	3	3	2	2	6	2	2	1	1	1	1	1	1	1	1	1	1	1	1	1	1	1	1	1	1	1	1	0	0	0	0
13BR0017	/	2	2	5	2	1	6	2	4	2	2	7	3	4	5	4	2	4	3	3	5	2	6	3	2	1	1	1	1	1	1	0	0	0	1	1	1	1	1	1	0	1	1	1	1	1	1	1	1
13BR0018	T	3	2	4	2	5	3	2	2	2	3	3	4	2	2	5	1	5	3	3	3	3	5	2	2	1	1	1	1	1	1	1	0	0	0	0	0	0	1	1	1	1	1	1	1	1	1	1	1
13BR0019	UgandaII	2	2	5	2	5	3	3	3	1	2	4	4	2	1	5	1	4	3	3	4	3	7	2	2	1	1	0	0	1	1	1	1	1	1	1	1	1	1	1	1	0	0	1	1	1	1	1	1
13BR0020	/	2	2	3	2	3	6	3	3	2	5	3	4	4	2	5	1	5	3	3	3	3	5	3	2	1	0	0	1	1	1	1	1	1	1	1	1	1	1	1	1	1	1	1	1	1	1	1	1
13BR0021	Ghana	2	2	4	2	4	3	1	2	2	2	2	4	2	2	1	1	5	3	3	3	4	5	2	2	1	1	1	1	1	1	1	1	1	1	1	1	1	1	1	1	1	1	1	1	1	1	1	1
13BR0022	Ghana	2	2	4	2	4	3	1	2	2	2	2	4	2	2	1	1	5	3	3	3	4	5	2	2	1	1	1	1	1	1	1	1	1	1	1	1	1	1	1	1	1	1	1	1	1	1	1	1
13BR0023	T	2	1	4	2	2	2	3	3	2	2	4	4	2	2	3	1	5	3	2	3	4	0	2	2	0	0	0	0	1	1	1	1	1	1	1	0	0	1	1	1	1	1	1	1	1	1	1	1
13BR0024	U (likely H3)	2	3	3	2	3	5	3	3	2	3	3	4	4	2	5	1	5	3	3	3	3	5	3	2	1	1	1	1	1	1	1	1	1	1	1	1	1	1	1	1	1	1	1	1	1	1	1	1
13BR0025	LAM9	2	4	4	2	4	3	3	2	2	3	2	4	2	2	6	1	7	3	3	4	5	5	2	2	1	1	1	1	1	1	1	1	1	1	1	1	1	1	1	1	1	1	1	1	0	0	0	0
13BR0026	Cameroon	2	2	4	2	1	2	3	3	1	2	4	4	2	2	5	1	5	3	3	3	?	5	2	2	1	1	1	1	1	1	1	1	1	1	1	1	1	1	1	1	1	1	1	1	1	1	0	0
13BR0027	UgandaI	2	3	4	2	4	3	1	2	2	3	2	3	2	3	5	1	5	2	3	3	2	5	2	2	1	1	1	1	1	1	1	1	1	1	1	1	1	1	1	1	1	1	1	1	1	1	1	1
13BR0028	LAM3	2	4	2	2	3	4	2	3	2	4	2	4	2	2	6	1	4	3	1	3	1	3	2	2	1	1	1	1	1	1	1	1	0	0	0	1	1	1	1	1	1	1	1	1	0	0	0	0
13BR0029	CAS1_DELHI	2	4	2	2	3	5	4	4	2	2	4	3	2	2	5	1	7	3	3	5	4	8	4	3	1	1	1	0	0	0	0	1	1	1	1	1	1	1	1	1	1	1	1	1	1	1	0	0
13BR0030	Ghana	2	2	4	2	3	3	3	2	2	3	3	4	2	2	6	1	5	3	3	3	3	5	2	2	1	1	1	1	1	1	1	1	1	1	1	1	1	1	1	1	1	1	1	1	1	1	1	1
13BR0031	X1	2	5	1	2	4	5	3	4	2	6	3	4	4	2	5	1	5	3	3	2	3	7	3	2	1	1	1	1	1	1	1	1	1	1	1	1	1	1	1	1	1	0	1	1	1	1	1	1
13BR0032	LAM9	2	4	4	2	2	4	3	2	2	3	2	4	2	2	7	1	6	3	3	4	3	5	2	2	1	1	1	1	1	1	1	1	1	1	1	1	1	1	1	1	1	1	1	1	0	0	0	0
13BR0033	/	2	2	3	2	2	4	3	3	2	4	2	4	4	2	5	1	5	3	3	3	3	3	3	2	1	1	1	1	1	1	1	0	1	1	1	1	1	1	1	1	1	1	1	1	1	1	1	1
13BR0034	X2	2	2	4	2	2	4	3	4	2	3	3	4	4	2	5	1	5	3	3	3	4	7	3	2	0	0	1	1	1	1	1	1	1	1	1	1	1	1	1	1	1	0	1	1	1	1	1	1
13BR0035	LAM9	2	3	4	2	1	1	1	3	2	2	2	4	1	1	6	1	5	2	5	3	2	7	2	2	1	1	1	1	1	1	1	1	1	1	1	1	1	1	1	1	1	1	1	1	0	0	0	0
13BR0036	/	2	2	5	2	3	3	3	3	2	2	3	4	2	2	5	1	5	3	3	4	3	6	2	2	0	0	0	0	0	0	0	0	0	0	0	0	0	0	0	0	0	0	0	0	0	0	0	0
13BR0037	X2	2	2	4	2	?	4	3	3	2	3	3	4	4	2	5	1	4	3	3	3	4	9	3	2	1	1	1	1	1	1	1	1	1	1	1	1	1	1	1	1	1	0	1	1	1	1	1	1
13BR0038	/	2	2	4	2	4	2	4	2	2	5	3	4	2	2	5	1	5	4	3	3	3	5	2	2	1	1	1	1	1	1	1	1	1	1	1	1	1	1	1	1	1	1	1	1	1	0	0	0
13BR0039	Beijing	2	4	4	2	3	3	3	5	2	6	4	4	4	2	5	1	5	3	3	5	3	8	2	3	0	0	0	0	0	0	0	0	0	0	0	0	0	0	0	0	0	0	0	0	0	0	0	0
13BR0040	Ghana	2	2	4	2	2	3	4	2	2	2	2	4	2	2	5	1	5	3	3	3	3	5	2	2	1	1	1	1	1	1	1	1	1	1	1	1	1	1	1	1	1	1	1	1	1	1	1	1
13BR0041	LAM1	2	1	4	2	1	3	2	3	2	2	2	5	1	2	6	1	6	3	3	3	2	4	2	2	1	1	0	1	1	1	1	1	1	1	1	1	1	1	1	1	1	1	1	1	0	0	0	0
13BR0042	Beijing	2	2	4	2	3	3	3	5	2	6	4	4	4	2	5	1	6	3	3	5	3	8	2	3	0	0	0	0	0	0	0	0	0	0	0	0	0	0	0	0	0	0	0	0	0	0	0	0
13BR0043	Ghana	2	2	3	2	2	3	4	2	2	2	2	4	3	2	5	1	4	2	3	3	3	6	2	2	1	1	1	1	1	1	1	1	1	1	1	1	1	1	1	1	1	1	1	1	1	1	1	1
13BR0044	/	2	0	3	2	3	5	3	3	2	3	3	4	4	2	5	1	5	3	3	3	3	6	3	2	1	1	1	1	1	1	1	1	1	1	1	1	1	1	1	1	1	1	1	1	1	1	1	1
13BR0045	/	2	5	2	2	3	4	4	4	2	2	4	4	2	2	5	1	7	3	3	5	3	8	2	3	1	1	1	0	0	0	0	1	1	1	1	1	1	1	1	1	1	1	1	1	1	1	0	0
13BR0046	/	2	2	7	2	4	3	3	3	1	2	3	4	2	1	5	1	4	3	3	3	3	7	2	2	1	1	0	0	1	1	1	1	1	1	1	1	1	1	1	1	0	0	1	1	1	1	1	1
13BR0047	H3	2	2	3	2	1	5	2	3	2	4	2	4	4	2	5	1	5	3	3	3	3	4	3	2	1	1	1	1	1	1	1	1	1	1	1	1	1	1	1	1	1	1	1	1	1	1	1	1
13BR0049	BOVIS1	2	0	5	3	2	2	3	1	2	4	5	3	4	4	4	2	5	2	2	4	2	5	1	2	1	1	0	0	0	1	1	1	0	1	1	1	1	1	1	0	1	1	1	1	1	1	1	1
13BR0050	S	2	3	4	3	4	3	3	1	2	3	4	4	2	2	5	1	4	3	3	3	3	8	2	2	1	1	1	1	1	1	1	1	0	0	1	1	1	1	1	1	1	1	1	1	1	1	1	1
13BR0051	Beijing	2	4	4	2	3	3	3	5	2	6	4	4	4	2	5	1	7	3	3	5	3	7	2	3	0	0	0	0	0	0	0	0	0	0	0	0	0	0	0	0	0	0	0	0	0	0	0	0
13BR0053	BOVIS1	2	2	3	3	2	2	3	3	2	2	5	3	4	4	4	2	5	3	3	3	2	4	1	2	1	1	0	1	1	0	1	1	0	1	1	1	1	1	1	0	1	1	1	1	0	1	1	1
13BR0054	Ghana	2	3	4	2	4	3	3	2	2	4	3	4	2	2	5	1	5	3	3	4	3	6	2	2	1	1	1	1	1	1	1	1	1	1	1	1	1	1	1	1	1	1	1	1	1	1	1	1
13BR0055	/	2	2	4	2	2	3	4	2	2	3	2	4	2	2	5	1	5	3	1	3	3	5	2	2	1	1	1	1	1	1	1	1	1	1	1	1	1	1	1	1	1	1	1	1	0	0	0	1
13BR0056	H2	2	2	4	2	4	5	3	2	1	5	3	2	4	2	3	1	5	3	3	3	3	7	2	2	0	0	0	0	0	0	0	0	0	0	0	0	0	0	0	0	0	0	0	0	0	0	0	0
13BR0058	Beijing	2	4	4	2	3	2	3	4	2	6	4	4	4	2	5	1	7	3	3	5	3	8	2	3	0	0	0	0	0	0	0	0	0	0	0	0	0	0	0	0	0	0	0	0	0	0	0	0
13BR0059	H3	2	2	3	2	3	6	3	2	2	6	3	4	4	2	5	1	5	3	3	3	3	3	3	2	1	1	1	1	1	1	1	1	1	1	1	1	1	1	1	1	1	1	1	1	1	1	1	1
13BR0060	/	3	2	4	2	2	3	4	2	2	3	2	4	2	2	5	1	5	2	3	3	2	5	2	2	1	0	1	1	1	1	1	1	1	1	1	1	1	1	1	1	1	1	1	1	1	1	1	1
13BR0062	U (LAM3?)	2	4	4	2	3	4	?	2	2	4	2	4	2	2	9	1	3	3	1	3	1	7	2	2	1	1	1	1	1	1	1	1	0	0	0	1	1	1	1	1	1	1	1	0	0	0	0	0
13BR0063	S	3	4	4	2	4	3	2	1	2	5	3	2	2	2	5	1	5	3	3	3	2	6	2	2	1	0	0	1	1	1	1	1	0	0	1	1	1	1	1	1	1	1	1	1	1	1	1	1
13BR0064	H3	2	2	3	2	3	5	3	3	1	5	3	2	4	2	3	1	5	3	3	3	3	6	3	2	1	1	1	1	0	1	1	1	1	1	1	1	1	1	1	1	1	1	1	1	1	1	1	1
13BR0065	LAM3	2	4	2	2	3	4	2	3	2	4	2	4	2	2	6	1	4	3	1	3	1	3	2	2	1	1	1	1	1	1	1	1	0	0	0	1	1	1	1	1	1	1	1	1	0	0	0	0
13BR0066	BOVIS1	2	2	5	3	2	2	3	3	2	2	6	3	4	4	4	2	5	3	3	3	2	5	1	2	1	1	0	1	1	1	1	1	0	1	1	1	1	1	1	0	1	1	1	1	0	1	1	1
13BR0067	T	2	1	2	2	2	3	1	3	2	2	4	4	2	2	3	1	5	3	2	3	4	3	2	2	0	0	0	0	1	1	1	1	1	1	1	0	0	1	1	1	1	1	1	1	1	1	1	1
13BR0068	H3	2	2	3	2	3	5	3	2	1	6	3	2	4	1	3	1	5	3	3	2	3	7	2	2	1	1	1	1	1	1	1	1	1	1	1	1	1	1	1	1	1	1	1	1	1	1	1	1
13BR0069	/	2	2	3	2	3	5	3	3	2	5	3	2	4	2	3	1	5	3	3	3	3	4	3	2	1	1	1	1	1	1	1	1	1	1	1	1	1	1	1	1	1	1	1	1	1	1	1	1
13BR0070	/	2	2	4	2	2	10	2	3	2	1	5	4	4	2	5	1	1	3	3	3	3	8	3	2	1	1	1	1	1	1	1	1	1	1	1	1	0	1	1	1	1	1	0	1	1	1	1	1
13BR0074	U	2	2	4	2	4	4	3	2	2	3	2	4	2	2	6	1	7	3	3	4	7	3	2	2	1	1	1	1	1	1	1	1	1	1	1	1	1	1	1	1	1	1	1	1	0	0	0	0
13BR0075	West-African 2	2	3	5	2	2	5	2	2	2	5	6	3	4	4	4	2	4	3	3	5	4	6	2	2	1	1	1	1	1	1	0	0	0	1	1	1	1	1	1	1	1	1	1	1	1	1	1	1
13BR0076	Ghana	2	2	4	2	4	3	1	2	2	4	3	4	2	2	5	1	5	3	3	3	7	5	2	2	1	1	1	1	1	1	1	1	1	1	1	1	1	1	1	1	1	1	1	1	1	1	1	1
13BR0077	Ghana	2	2	4	2	4	3	1	2	2	3	3	3	2	2	5	1	5	3	3	3	1	5	2	2	1	1	1	1	1	1	1	1	1	1	1	1	1	1	1	1	1	1	1	1	1	1	1	1
13BR0078	Cameroon	2	2	4	2	3	3	2	3	1	3	3	4	2	2	5	1	5	3	3	3	10	5	2	2	1	1	1	1	1	1	1	1	1	1	1	1	1	1	1	1	1	1	1	1	1	1	0	0
13BR0079	LAM6	1	3	4	2	6	4	3	3	2	2	2	4	1	2	6	1	4	3	3	2	2	7	2	2	1	1	1	1	1	1	1	1	1	1	1	1	1	1	1	1	1	1	1	1	0	0	0	0
13BR0080	CAS1_DELHI	2	3	2	2	3	6	4	4	2	2	4	6	2	2	5	1	5	3	3	5	3	7	4	3	1	1	1	0	0	0	0	1	1	1	1	1	1	1	1	1	1	1	1	1	1	1	0	0
13BR0081	CAS1_DELHI	2	3	2	2	3	6	4	4	2	2	4	6	2	2	5	1	5	3	3	5	3	7	4	3	1	1	1	0	0	0	0	1	1	1	1	1	1	1	1	1	1	1	1	1	1	1	0	0
13BR0082	H3	2	2	3	2	3	5	3	2	1	4	3	2	4	2	3	1	5	3	3	3	3	7	2	2	1	1	1	1	1	1	1	1	1	1	1	1	1	1	1	1	1	1	1	1	1	1	1	1
13BR0083	Ghana	2	3	4	2	6	3	1	2	2	3	3	4	2	2	6	1	5	3	3	4	3	5	2	2	1	1	1	1	1	1	1	1	1	1	1	1	1	1	1	1	1	1	1	1	1	1	1	1
13BR0084	CAS1_DELHI	2	4	2	2	3	6	4	4	2	2	4	4	2	2	5	1	7	3	3	5	3	8	4	3	1	1	1	0	0	0	0	1	1	1	1	1	1	1	1	1	1	1	1	1	1	1	0	0
13BR0088	CAS1_DELHI	2	4	2	2	4	6	4	4	1	2	3	4	2	2	5	1	7	3	3	5	3	8	4	3	1	1	1	0	0	0	0	1	1	1	1	1	1	1	1	1	1	1	1	1	1	1	0	0
13BR0089	UgandaI	2	2	4	2	2	2	3	2	2	4	2	4	2	2	5	1	4	3	3	2	4	4	2	2	1	1	1	1	1	1	1	1	1	1	1	1	1	1	1	1	1	1	1	1	1	1	1	1
13BR0090	LAM9	1	3	4	2	2	4	3	3	2	2	2	4	1	2	11	1	5	3	3	3	2	8	3	2	1	1	1	1	1	1	1	1	1	1	1	1	1	1	1	1	1	1	1	1	0	0	0	0
13BR0091	T3	2	2	4	2	4	3	3	3	2	3	2	4	2	2	5	1	4	3	3	3	4	3	2	2	1	1	1	1	1	1	1	1	1	1	1	1	0	1	1	1	1	1	1	1	1	1	1	1
13BR0092	LAM3	2	5	4	2	3	4	3	3	2	3	2	4	2	2	6	1	5	3	1	3	1	5	2	2	1	1	1	1	1	1	1	1	0	0	0	1	0	1	1	1	1	1	1	1	0	0	0	0
13BR0093	LAM6	1	3	4	2	4	2	3	3	2	2	2	4	1	2	6	1	5	3	3	2	2	6	2	2	1	1	1	1	1	1	1	1	1	1	1	1	1	1	1	1	1	1	1	1	0	0	0	0
13BR0094	LAM9	1	3	4	2	5	4	2	1	2	2	2	4	1	2	4	1	5	3	3	3	2	7	3	2	1	1	1	1	1	1	1	1	1	1	1	1	1	1	1	1	1	1	1	1	0	0	0	0
13BR0095	H1	2	2	3	2	3	5	3	3	2	5	3	4	4	2	5	1	5	3	3	3	3	6	3	2	1	1	1	1	1	1	1	1	1	1	1	1	1	1	1	1	1	1	1	1	1	0	0	0
13BR0096	H1	2	2	3	2	3	5	3	3	2	3	3	2	4	2	5	1	5	3	3	3	3	5	3	2	1	1	1	1	1	1	1	1	1	1	1	1	1	1	1	1	1	1	1	1	1	1	1	1
13BR0097	/	2	1	4	2	5	3	1	2	2	2	3	4	2	2	5	2	5	3	3	3	5	5	2	2	1	1	1	0	1	1	1	1	1	1	1	1	1	1	1	1	1	1	1	1	1	1	1	1
13BR0098	T	2	2	2	2	4	3	3	2	2	2	2	4	2	2	5	1	5	3	3	3	3	5	2	2	1	1	1	1	0	1	1	1	1	1	1	1	1	1	1	1	1	1	1	1	1	1	1	1
13BR0099	T	2	2	4	2	4	3	3	2	2	4	3	4	2	2	5	1	5	3	3	3	4	5	3	2	1	1	1	1	1	1	1	1	1	1	1	1	1	1	1	1	1	1	1	0	1	1	1	1
13BR0100	/	2	2	4	5	3	4	3	14	2	3	6	3	1	4	10	2	2	3	3	6	4	6	1	3	1	0	0	0	0	0	0	0	0	0	0	0	0	1	1	1	1	1	1	1	1	1	1	1
13BR0101	Ghana	2	2	4	2	4	3	1	2	2	3	3	3	2	3	5	1	5	3	3	3	4	3	2	2	1	1	1	1	1	1	1	1	1	1	1	1	1	1	1	1	1	1	1	1	1	1	1	1
13BR0102	T	2	4	4	2	4	4	3	1	2	3	2	4	2	2	5	1	8	2	3	4	6	5	2	2	1	1	1	1	1	1	1	1	1	1	1	1	1	1	1	1	1	1	1	0	0	0	0	0
13BR0104	CAS1_DELHI	2	5	2	2	3	5	4	4	2	2	4	4	2	2	5	1	7	3	3	5	4	8	4	3	1	1	1	0	0	0	0	1	1	1	1	1	0	1	1	1	1	1	1	1	1	1	0	0
13BR0105	Beijing	2	4	4	2	3	3	2	5	2	6	4	4	4	2	5	1	5	1	3	5	3	8	2	3	0	0	0	0	0	0	0	0	0	0	0	0	0	0	0	0	0	0	0	0	0	0	0	0
13BR0106	H3	2	2	3	2	3	5	3	3	2	7	3	4	4	2	5	1	5	3	3	3	3	4	3	2	1	1	1	1	1	1	1	1	1	1	1	1	1	1	1	1	1	1	1	1	1	1	1	1
13BR0107	LAM9	2	4	4	2	2	4	3	2	2	3	2	4	1	2	4	1	8	3	3	4	5	5	2	2	1	1	1	1	1	1	1	1	1	1	1	1	1	1	1	1	1	1	1	1	0	0	0	0
13BR0108	T	2	1	4	2	4	3	1	2	2	4	3	4	2	2	5	1	5	3	3	3	5	2	2	2	1	1	1	1	1	1	1	1	1	1	1	1	1	1	1	1	1	1	1	1	1	1	1	1
13BR0109	West-African 2	2	2	5	3	2	6	2	2	2	4	6	3	4	4	4	2	3	3	3	4	4	4	3	2	1	1	1	1	1	1	0	0	0	1	1	1	1	1	1	1	1	1	1	1	1	1	1	1
13BR0110	/	2	2	4	4	2	4	3	5	2	8	9	3	2	4	6	2	2	1	3	6	4	6	1	3	1	1	1	1	1	1	1	1	1	1	1	1	1	1	1	1	1	1	1	1	1	1	0	0
13BR0111	BOVIS1	2	2	3	3	2	2	3	3	2	2	5	3	4	4	4	2	5	3	3	3	2	4	1	2	1	1	0	1	1	0	1	1	0	1	1	1	1	1	1	0	1	1	1	1	0	1	1	1
13BR0112	S	3	3	4	2	2	3	3	1	1	4	4	4	2	2	4	1	5	3	2	2	3	9	2	2	1	1	1	1	1	1	1	1	0	0	1	1	0	1	1	1	1	1	1	1	1	1	1	1
13BR0113	CAS	2	4	2	2	3	5	2	4	2	2	4	4	2	2	5	1	7	3	3	5	3	8	4	3	1	1	1	0	0	0	0	1	1	1	1	1	1	1	1	1	1	1	1	1	1	1	0	0
13BR0114	/	2	4	2	2	3	5	2	4	2	2	4	4	2	2	5	1	7	3	3	5	3	7	4	3	1	1	1	0	0	0	0	1	1	1	1	1	1	0	1	1	1	1	1	1	1	1	0	1
13BR0115	LAM3	2	4	2	2	3	4	2	3	2	4	2	4	2	2	6	1	4	3	1	3	1	3	2	2	1	1	1	1	1	1	1	1	0	0	0	1	1	1	1	1	1	1	1	1	0	0	0	0
13BR0116	H2	2	2	3	2	3	5	3	2	1	5	3	2	4	2	3	1	5	3	3	3	2	7	2	2	0	0	0	0	0	0	0	0	0	0	0	0	0	0	0	0	0	0	0	0	0	0	0	0
13BR0117	Ghana	2	4	4	2	2	5	1	2	2	2	3	4	4	2	5	1	1	3	5	3	3	8	3	2	1	1	1	1	1	1	1	1	1	1	1	1	1	1	1	1	1	1	1	1	1	1	1	1
13BR0118	/	2	4	4	2	2	8	2	3	2	2	4	4	3	2	6	1	1	3	3	3	3	9	3	2	1	1	1	1	1	1	1	1	0	1	1	1	0	1	1	1	1	1	1	1	1	1	1	1
13BR0119	CAS1_DELHI	2	5	2	2	3	6	4	4	2	2	4	4	4	2	5	1	7	3	3	4	4	7	4	2	1	1	1	0	0	0	0	1	1	1	1	1	1	1	1	1	1	1	1	1	1	1	0	0
13BR0120	X1	2	5	1	2	4	5	2	4	2	6	3	4	4	2	5	1	5	3	3	2	3	7	3	2	1	1	1	1	1	1	1	1	1	1	1	1	1	1	1	1	1	0	1	1	1	1	1	1
13BR0121	T5	2	2	3	2	3	5	3	4	2	6	3	4	4	2	5	1	4	3	3	3	5	6	1	2	1	1	1	1	1	1	1	1	1	1	1	1	1	1	1	1	1	1	1	1	1	1	0	1
13BR0122	/	2	2	4	2	4	3	1	2	2	2	2	4	2	1	5	1	5	3	3	3	5	5	2	2	1	1	1	1	1	1	1	1	1	1	1	1	1	1	1	1	1	1	1	1	1	1	1	1
13BR0123	H2	2	2	3	2	3	5	3	2	1	4	3	2	4	2	3	1	5	3	3	3	3	7	3	2	0	0	0	0	0	0	0	0	0	0	0	0	0	0	0	0	0	0	0	0	0	0	0	0
13BR0124	X1	2	2	3	2	5	4	3	4	2	4	3	4	4	2	6	1	5	3	3	3	3	5	3	2	1	1	1	1	1	1	1	1	1	1	1	1	1	1	1	1	1	0	1	1	1	1	1	1
13BR0125	EAI5 or EAI3	2	2	4	5	3	4	3	7	2	3	6	3	1	4	6	2	2	3	3	2	4	6	1	2	1	0	0	1	1	1	1	1	1	1	1	1	1	1	1	1	1	1	0	1	0	1	1	1
13BR0130	T	2	2	4	2	3	3	1	2	2	3	3	4	2	2	5	1	3	3	3	3	3	5	2	2	1	1	1	1	1	1	1	1	1	1	1	1	1	1	1	1	1	1	1	1	1	1	1	1
13BR0131	U (LAM3?)	2	4	4	2	3	4	3	2	2	4	2	4	2	2	9	1	3	3	1	3	1	7	2	2	1	1	1	1	1	1	1	1	0	0	0	1	1	1	1	1	1	1	1	0	0	0	0	0
13BR0132	LAM4	2	4	5	2	1	3	1	3	2	3	2	4	1	1	4	1	4	2	5	3	2	8	2	2	1	1	1	1	1	1	1	1	1	1	1	1	1	1	1	1	1	1	1	1	0	0	0	0
13BR0133	LAM9	1	2	2	2	4	4	3	3	2	2	2	4	1	2	5	1	5	3	3	2	2	6	2	2	1	1	1	1	1	1	1	1	1	1	1	1	1	1	1	1	1	1	1	1	0	0	0	0
13BR0134	T	2	1	4	2	5	3	3	2	2	3	3	4	2	2	6	1	5	3	3	3	6	5	2	2	1	1	1	1	1	1	0	0	0	0	0	0	0	0	0	0	0	0	0	0	0	0	0	0
13BR0135	T2	2	2	5	2	3	3	3	3	2	2	3	4	2	2	5	1	5	3	3	4	3	6	2	2	1	1	1	1	1	1	1	1	1	1	1	1	1	1	1	1	1	1	1	1	1	1	1	1
13BR0136	/	2	2	3	2	4	5	3	3	1	5	3	2	4	2	3	1	5	3	3	3	3	7	3	2	1	1	1	1	1	1	1	1	1	1	1	1	1	1	1	1	1	1	1	1	1	1	1	1
13BR0137	LAM9	2	4	4	2	1	4	2	3	2	3	2	4	1	1	6	1	5	3	5	3	2	8	2	2	0	1	1	1	1	1	1	1	1	1	1	1	1	1	1	1	1	1	1	1	0	0	0	0
13BR0138	H3	2	2	3	2	3	4	3	3	2	5	3	4	4	2	5	1	5	3	3	3	2	6	3	2	1	1	1	1	1	1	1	1	1	1	1	1	1	1	1	1	1	1	1	1	1	1	1	1
13BR0140	CAS	2	4	2	2	3	5	4	4	2	2	4	4	2	2	5	1	6	3	4	5	5	1	4	3	1	1	1	0	0	0	0	0	1	1	1	1	1	1	1	1	1	1	1	1	1	1	0	0
13BR0141	/	2	4	2	2	3	6	4	4	2	2	3	4	2	2	5	1	7	3	3	5	4	8	4	3	1	1	1	0	0	0	0	1	1	1	1	1	1	1	1	1	1	1	1	1	1	1	0	1
13BR0142	/	2	1	4	2	3	5	3	2	2	7	3	4	4	2	5	1	5	3	3	3	3	5	3	2	1	1	1	1	1	1	1	1	1	1	1	1	0	1	1	1	1	1	1	1	1	1	1	0
13BR0143	/	2	4	3	2	3	5	3	2	2	2	3	4	4	2	5	1	3	3	3	3	3	4	3	2	1	1	1	1	1	1	1	1	1	1	1	1	1	1	1	1	1	0	1	1	1	1	1	1
13BR0144	Beijing	2	4	4	2	3	3	3	4	2	6	4	4	4	2	5	1	5	3	3	5	3	8		3	0	0	0	0	0	0	0	0	0	0	0	0	0	0	0	0	0	0	0	0	0	0	0	0
13BR0145	/	2	2	3	2	3	5	3	3	2	3	3	2	4	2	3	1	4	3	3	3	3	6	3	2	1	1	1	1	1	1	1	1	1	1	1	1	1	1	1	1	1	1	1	1	1	1	1	1
13BR0146	Ghana	2	2	4	2	4	3	1	2	2	4	3	4	2	2	5	1	5	3	3	3	8	5	2	2	1	1	1	1	1	1	1	1	1	1	1	1	1	1	1	1	1	1	1	1	1	1	1	1
13BR0147	/	2	2	3	2	3	5	3	3	2	5	3	2	4	2	3	1	5	3	3	3	3	7	3	2	1	1	1	1	1	1	1	1	1	1	1	1	1	1	1	1	1	1	1	1	1	1	1	1
13BR0149	CAS1_DELHI	2	4	2	2	3	10	4	4	2	2	4	4	2	2	5	1	6	3	3	4	3	8	6	3	1	1	1	0	0	0	0	1	1	1	1	1	1	1	1	1	1	1	1	1	1	1	0	0
13BR0151	UgandaI	2	3	4	3	5	3	3	1	1	4	4	4	2	2	5	1	5	3	3	3	3	9	2	2	0	0	0	0	0	0	0	0	0	0	0	0	0	0	0	0	0	0	0	0	0	0	0	0
13BR0153	U (likely H3)	2	2	3	2	4	5	3	3	2	4	3	4	4	2	5	1	5	1	3	3	4	6	3	2	1	1	1	1	1	1	1	1	1	1	1	1	1	1	1	1	1	1	1	1	1	1	1	1
13BR0154	U (likelyS)	2	3	4	3	3	3	1	1	2	3	3	4	2	2	5	1	4	3	3	3	3	9	2	2	1	1	1	1	1	1	1	1	0	0	0	0	0	0	0	0	0	0	0	0	0	0	0	0
13BR0155	T5	2	2	3	4	6	5	3	4	2	6	3	4	4	2	5	1	4	3	3	3	5	5	1	2	1	1	1	1	1	1	1	1	1	1	1	1	1	1	1	1	1	1	1	1	1	1	0	1
13BR0156	CAS1_DELHI	2	3	2	2	3	6	4	3	2	2	4	4	2	2	5	1	7	3	3	5	3	1	4	3	1	1	1	0	0	0	0	1	1	1	1	1	1	1	1	1	1	1	1	1	1	1	0	0
13BR0157	/	2	2	4	2	3	3	2	2	2	2	3	2	2	2	2	1	5	3	3	3	3	5	2	2	1	1	1	1	1	1	1	0	0	0	0	0	0	1	1	1	1	1	1	1	0	0	0	0
13BR0158	LAM3	2	4	2	2	3	4	2	3	2	4	2	4	2	2	6	1	4	3	1	3	1	3	2	2	1	1	1	1	1	1	1	1	0	0	0	1	1	1	1	1	1	1	1	1	0	0	0	0
13BR0159	H2	2	2	3	2	3	5	3	2	1	5	3	2	4	2	3	1	5	3	3	3	3	7	1	2	0	0	0	0	0	0	0	0	0	0	0	0	0	0	0	0	0	0	0	0	0	0	0	0
13BR0160	AFRI_1	2	3	5	2	2	4	4	4	2	5	6	2	4	4	4	2	4	3	3	5	3	2	3	2	1	1	1	1	1	1	0	0	0	1	1	1	1	1	1	1	1	1	1	0	1	0	0	0
13BR0161	S	3	4	4	3	3	3	3	1	2	5	3	2	2	2	5	1	5	3	3	3	3	8	2	2	1	1	1	1	1	1	1	1	0	0	1	1	1	1	1	1	1	1	1	1	1	1	1	1
13BR0162	H3	2	2	3	2	3	5	3	3	2	3	3	4	4	2	5	1	5	3	3	3	3	5	3	2	1	1	1	1	1	1	1	1	1	1	1	1	1	1	1	1	1	1	1	1	1	1	1	1
13BR0164	T2-T3	2	2	4	2	4	3	1	2	2	2	3	4	2	2	5	1	5	3	3	3	12	5	2	2	1	1	1	1	1	1	1	1	1	1	1	1	0	1	1	1	1	1	1	1	1	1	1	1
13BR0166	/	2	2	3	2	3	5	3	3	1	4	3	2	4	2	3	1	5	3	3	3	5	7	3	2	1	1	1	1	1	1	1	1	0	0	0	1	1	1	1	1	1	1	1	1	1	1	1	1
13BR0167	/	2	2	5	3	2	2	3	3	2	2	5	3	4	4	4	2	5	3	3	3	3	5	1	2	1	1	0	1	1	1	1	1	0	1	1	1	1	1	0	0	1	1	1	1	0	1	0	0
13BR0168	/	2	2	3	2	3	5	3	3	1	4	3	2	4	2	3	1	5	3	3	3	5	7	3	2	1	1	1	1	1	1	1	1	1	0	0	0	0	0	0	0	0	1	1	1	1	1	0	0
13BR0169	H3	2	2	3	2	3	5	3	3	2	3	3	4	4	2	5	1	5	3	3	3	3	5	3	2	1	1	1	1	1	1	1	1	1	1	1	1	1	1	1	1	1	1	1	1	1	1	1	1
13BR0170	/	2	2	4	2	3	3	3	3	2	1	4	4	2	2	5	1	5	3	3	4	3	8	2	2	1	0	0	0	1	1	1	1	1	1	1	1	1	1	1	1	1	1	1	1	1	1	1	1
13BR0173	/	2	4	5	2	1	4	1	3	2	5	2	4	1	1	6	1	5	2	5	2	2	7	2	2	0	1	1	1	1	1	1	1	1	1	1	1	1	1	1	1	1	1	1	1	0	0	0	0
13BR0174	CAS1_DELHI	2	4	2	2	2	6	4	4	2	2	4	4	4	2	5	1	6	3	3	5	3	6	0	3	1	1	1	0	0	0	0	1	1	1	1	1	0	1	1	1	1	1	1	1	1	1	0	0
13BR0176	U	2	2	4	2	1	3	3	2	2	6	2	4	2	2	6	1	1	3	3	3	5	2	2	2	1	1	1	1	1	1	1	1	1	1	1	1	0	0	0	0	1	1	1	0	0	0	0	0
13BR0177	LAM9	2	4	4	2	4	4	3	2	2	3	2	4	2	2	5	1	8	2	3	4	6	5	2	2	1	1	1	1	1	1	1	1	1	1	1	1	1	1	1	1	1	1	1	1	0	0	0	0
13BR0178	/	1	2	3	2	3	6	2	3	2	5	3	4	4	2	5	1	5	3	3	3	3	6	3	2	1	1	1	1	1	1	1	1	1	1	1	1	1	1	1	1	1	1	1	1	1	1	1	1
13BR0179	LAM9	2	4	4	2	1	4	2	2	2	4	2	4	1	1	6	1	3	3	5	3	2	9	2	2	1	1	1	1	1	1	1	1	1	1	1	1	1	1	1	1	1	1	1	1	0	0	0	0
13BR0180	T	2	1	2	2	2	3	1	3	2	2	4	4	2	2	3	1	5	3	2	3	4	3	2	2	0	0	0	0	1	1	1	1	1	1	1	0	0	1	1	1	1	1	1	1	1	1	1	1
13BR0182	H3	2	2	3	3	3	5	3	3	2	5	3	2	4	2	3	1	5	3	3	3	3	8	3	2	1	1	1	1	1	1	1	1	1	1	1	1	1	1	1	1	1	1	1	1	1	1	1	1
13BR0183	H3	2	2	3	2	3	5	3	3	2	3	3	4	4	2	5	1	5	3	3	3	3	5	3	2	1	1	1	1	1	1	1	1	1	1	1	1	1	0	1	1	1	1	1	1	1	1	1	1
13BR0184	Cameroon	2	2	4	2	3	3	3	3	1	6	4	4	2	2	5	1	5	3	3	3	?	5	2	2	1	1	1	1	1	1	1	1	1	1	1	1	1	1	1	1	1	1	1	1	1	1	0	0
13BR0185	BOV	2	2	6	3	2	2	3	1	2	2	5	3	4	4	4	2	6	3	3	3	2	5	1	2	1	0	0	0	0	0	0	0	0	0	0	0	0	0	0	0	0	0	0	0	0	1	1	1
13BR0187	/	2	2	3	2	3	5	3	2	2	8	3	4	4	2	5	1	5	4	3	3	3	5	3	2	1	1	1	1	1	1	1	1	1	1	1	1	1	1	1	1	1	1	1	1	1	1	1	1
13BR0188	CAS1_DELHI	2	4	2	2	3	5	4	6	2	2	4	4	2	2	5	1	7	3	3	5	3	7	4	3	1	1	1	0	0	0	0	1	1	1	1	1	1	1	1	1	1	1	1	1	1	1	0	0
13BR0190	LAM3	2	3	4	3	4	4	3	3	2	2	2	4	2	2	6	1	6	3	1	3	1	7	2	2	1	1	1	1	1	1	1	1	0	0	0	1	1	1	1	1	1	1	1	1	0	0	0	0
13BR0191	CAS1_DELHI	2	5	2	2	3	5	4	4	2	?		4	2	2	5	1	7	3	3	5	3	8	4	3	1	1	1	0	0	0	0	1	1	1	1	1	1	1	1	1	1	1	1	1	1	1	0	0
13BR0192	/	2	3	2	2	2	7	4	4	2	2	4	4	2	2	5	1	1	3	3	3	2	5	4	3	1	1	0	0	0	0	0	1	1	1	1	1	1	1	1	1	1	1	1	0	0	0	0	0
13BR0194	/	2	2	3	2	3	5	3	3	2	4	3	2	4	2	3	1	5	3	3	3	3	7	3	2	1	0	1	1	1	1	1	1	1	1	1	1	1	1	1	1	1	1	1	1	1	1	1	1
13BR0195	West-African 2	2	3	5	1	2	5	4	4	2	5	6	3	4	4	4	2	4	3	3	5	5	6	3	2	1	1	1	1	1	1	0	0	0	1	1	1	1	1	1	1	1	1	1	1	1	0	0	0
13BR0196	LAM3	2	4	2	2	3	4	2	3	2	4	2	4	2	2	6	1	4	3	1	3	1	3	2	2	1	1	1	1	1	1	1	1	0	0	0	1	1	1	1	1	1	1	1	1	0	0	0	0
13BR0197	H1	2	2	3	2	3	5	3	3	2	5	3	4	4	2	5	1	5	3	3	3	3	6	3	2	1	1	1	1	1	1	1	1	1	1	1	1	1	1	1	1	1	1	1	1	1	0	0	0
13BR0198	CAS1_DELHI	2	5	2	2	3	6	4	4	2	2	4	4	4	2	5	1	7	3	3	4	4	7	4	2	1	1	1	0	0	0	0	1	1	1	1	1	1	1	1	1	1	1	1	1	1	1	0	0
13BR0199	LAM9	2	2	4	2	6	5	3	2	2	3	2	4	2	2	6	1	6	3	3	3	2	6	2	2	1	1	1	1	0	1	1	1	1	1	1	1	1	1	1	1	1	1	1	1	0	0	0	0
13BR0200	LAM3	2	4	2	2	3	4	2	3	2	4	2	4	2	2	6	1	4	3	1	3	1	3	2	2	1	1	1	1	1	1	1	1	0	0	0	1	1	1	1	1	1	1	1	1	0	0	0	0
13BR0201	T(T4-CE1 ancestor?)	2	2	3	2	3	4	3	4	2	5	3	4	4	2	5	1	4	3	3	3	3	8	3	2	1	1	1	1	1	1	1	1	1	1	1	1	1	1	1	1	1	1	1	1	1	1	1	1
13BR0202	X2	2	2	4	2	3	4	3	4	2	3	3	4	4	2	5	1	5	4	3	3	5	8	3	2	1	1	1	1	1	1	1	1	1	1	1	1	1	1	1	1	1	0	1	1	1	1	1	1
13BR0203	BOVIS1	2	2	5	3	2	2	3	3	2	2	6	3	5	3	4	2	5	3	3	3	2	5	1	2	1	1	0	1	1	1	1	1	0	1	1	1	1	1	1	0	1	1	1	1	0	1	1	1
13BR0206	/	2	4	4	2	1	4	2	3	2	3	2	4	1	2	6	1	5	3	3	3	2	8	2	2	1	1	0	1	1	1	1	0	0	0	0	0	0	0	1	1	1	1	1	1	0	0	0	0
13BR0208	/	2	2	4	2	4	3	1	2	2	2	3	4	2	2	5	1	5	3	3	3	8	5	2	2	1	1	1	1	1	1	1	1	0	0	0	1	1	1	1	1	1	1	1	1	1	1	1	1
13BR0209	T	1	3	4	2	2	3	5	2	2	2	3	4	2	2	5	1	3	2	2	3	4	2	2	2	1	1	1	0	1	1	1	1	1	0	1	1	1	1	1	1	1	1	1	1	1	1	1	1
13BR0210	CAS	2	2	2	2	3	5	4	4	2	2	4	4	2	2	5	1	7	3	2	5	2	9	1	3	1	1	1	0	0	0	0	1	1	1	1	1	1	0	0	0	0	0	0	0	0	0	0	0
13BR0211	LAM3	2	4	4	2	2	4	3	4	2	4	2	4	2	2	6	1	5	3	1	3	1	5	2	2	1	1	1	1	1	1	1	1	0	0	0	1	1	1	1	1	1	1	1	1	0	0	0	0
13BR0212	/	2	2	3	3	3	5	3	3	2	5	3	4	4	2	5	1	5	3	3	3	3	6	3	2	1	1	1	1	1	1	1	1	1	1	1	1	1	1	1	1	1	1	1	1	1	1	1	1
13BR0213	Ghana	2	2	3	2	2	3	3	2	2	5	2	4	2	2	5	1	5	3	3	3	4	4	2	2	1	1	1	1	1	1	1	1	1	1	1	1	1	1	1	1	1	1	1	1	1	1	1	1
13BR0214	Ghana	2	2	3	2	3	8	3	7	2	2	3	4	4	2	5	1	6	3	3	4	8	6	3	2	1	1	1	1	1	1	1	1	1	1	1	1	1	1	1	1	1	1	1	1	1	1	1	1
13BR0215	LAM9	1	3	4	2	7	4	3	3	2	2	2	4	1	2	6	1	6	3	3	3	2	6	3	2	1	1	1	1	1	1	1	1	1	1	1	1	1	1	1	1	1	1	1	1	0	0	0	0
13BR0216	H3	2	2	3	2	2	5	3	2	1	4	3	2	4	2	3	1	5	3	3	3	3	6	2	2	1	1	1	1	1	1	1	1	1	1	1	1	1	1	1	1	1	1	1	1	1	1	1	1
13BR0217	West-African 2	2	2	5	2	1	7	2	4	2	4	7	3	4	4	4	2	4	3	3	5	4	6	3	2	1	1	1	1	1	1	0	0	0	1	1	1	1	1	1	1	1	1	1	1	1	1	1	1
13BR0218	Ghana	2	2	4	2	3	3	3	2	2	2	2	4	2	2	6	1	3	3	3	3	1	3	2	2	1	1	1	1	1	1	1	1	1	1	1	1	1	1	1	1	1	1	1	1	1	1	1	1
13BR0219	H3	1	2	3	2	3	6	2	3	2	5	3	4	4	2	5	1	5	3	3	3	3	6	3	2	1	1	1	1	1	1	1	1	1	1	1	1	1	1	1	1	1	1	1	1	1	1	1	1
13BR0220	CAS	2	2	2	2	3	5	4	4	2	2	4	4	2	2	5	1	7	3	3	5	1	8	1	3	1	1	1	0	0	0	0	1	1	1	1	1	1	0	0	0	0	0	0	0	0	0	0	0
13BR0224	H3	2	2	3	2	3	6	3	2	2	6	3	4	4	2	5	1	5	3	3	3	3	3	3	2	1	1	1	1	1	1	1	1	1	1	1	1	1	1	1	1	1	1	1	1	1	1	1	1
13BR0225	H3	2	2	3	3s	4	5	3	3	2	5	3	4	4	2	5	1	5	3	3	3	2	4	4	2	1	1	1	1	1	1	1	1	1	0	0	1	1	1	1	1	1	1	1	1	1	1	1	1
13BR0226	LAM11_ZWE	2	4	4	2	1	4	1	3	2	4	2	4	1	1	6	1	5	2	5	3	2	8	2	2	1	1	1	1	1	1	1	1	1	1	1	1	1	1	1	1	1	1	1	1	0	0	0	0
13BR0227	Ghana	2	2	4	2	4	3	2	2	2	4	3	4	2	2	5	1	5	3	3	3	3	5	2	2	1	1	1	1	1	1	1	1	1	1	1	1	1	1	1	1	1	1	1	1	1	1	1	1
13BR0228	S	3	3	4	3	2	3	3	1	2	2	3	4	2	2	5	1	5	3	3	2	3	9	2	2	1	1	1	1	1	1	1	1	0	0	1	1	1	1	1	1	1	1	1	1	1	1	1	1
13BR0229	CAS1_DELHI	2	4	2	2	3	6	4	2	2	2	4	4	2	2	5	1	3	3	3	5	3	5	4	3	1	1	1	0	0	0	0	1	1	1	1	1	0	1	1	1	1	1	1	1	1	1	0	0
13BR0231	X1	2	4	2	2	3	4	2	3	2	4	2	4	2	2	6	1	4	3	1	3	1	3	2	2	1	1	1	1	1	1	1	1	1	1	1	1	1	1	1	1	1	0	1	1	1	1	1	1
13BR0232	BOVIS1	1	3	3	2	4	4	3	3	2	4	3	4	4	2	5	1	2	4	3	3	3	8	3	2	1	1	0	1	1	0	1	1	0	1	1	1	1	1	1	0	1	1	1	1	0	1	1	1
14BR0001	Beijing	2	4	4	2	3	3	3	5	2	6	4	4	4	2	5	1	5	3	3	5	3	8	2	3	0	0	0	0	0	0	0	0	0	0	0	0	0	0	0	0	0	0	0	0	0	0	0	0
14BR0002	/	2	2	3	2	3	5	3	3	2	5	3	4	4	2	5	1	5	3	3	3	3	5	3	2	1	1	0	0	1	1	1	1	1	1	1	1	1	1	1	1	1	1	1	1	1	1	1	1
14BR0004	Beijing	2	4	4	2	3	3	3	5	2	6	4	4	4	2	5	1	7	3	3	5	3	7	2	3	0	0	0	0	0	0	0	0	0	0	0	0	0	0	0	0	0	0	0	0	0	0	0	0
14BR0005	CAS1_DELHI	2	5	2	2	3	5	4	4	2	2	4	4	2	2	5	1	7	3	3	5	3	8	4	3	1	1	1	0	0	0	0	1	1	1	1	1	1	1	1	1	1	1	1	1	1	1	0	0
14BR0024	H3	2	2	3	2	3	6	3	2	2	6	3	4	4	2	5	1	5	3	3	3	3	3	3	2	1	1	1	1	1	1	1	1	1	1	1	1	1	1	1	1	1	1	1	1	1	1	1	1
[truncated: 19 more columns]
